# Supplementary material for: A carbene-stabilized diphosphorus: a triple-bonded diphosphorus (P[triple bond, length as m-dash]P) and a bis(phosphinidene) (P–P) transfer agent
Source: Chem Sci. 2024 Sep 2;15(38):15713–6. doi: 10.1039/d4sc05091f (PMC11379058; doi:10.1039/d4sc05091f)
Supplement: SC-015-D4SC05091F-s002 [file SC-015-D4SC05091F-s002.cif]

# Supplementary Information (SI) for Chemical Science.
# This journal is © The Royal Society of Chemistry 2024

####################################################################### 
# 
# This file contains crystal structure data downloaded from the 
# Cambridge Structural Database (CSD) hosted by the Cambridge 
# Crystallographic Data Centre (CCDC).
# 
# Full information about CCDC data access policies and citation 
# guidelines are available at http://www.ccdc.cam.ac.uk/access/V1 
# 
# Audit and citation data items may have been added by the CCDC. 
# Please retain this information to preserve the provenance of 
# this file and to allow appropriate attribution of the data. 
# 
#######################################################################

data_p(co)p
_database_code_depnum_ccdc_archive 'CCDC 2367862'
loop_
_audit_author_name
_audit_author_address
'Milan Gembicky'
;UC San Diego
United States of America
;
_audit_update_record             
;
2024-07-03 deposited with the CCDC.	2024-09-02 downloaded from the CCDC.
;
_audit_creation_date             2024-07-03
_audit_creation_method           
;
Olex2 1.5-alpha
(compiled 2024.02.16 svn.r378c4104 for OlexSys, GUI svn.r6928)
;
_shelx_SHELXL_version_number     2019/1
_chemical_name_common            ?
_chemical_name_systematic        ?
_chemical_formula_moiety         'C15 H30 N2 O P2'
_chemical_formula_sum            'C15 H30 N2 O P2'
_chemical_formula_weight         316.35
_chemical_melting_point          ?
loop_
_atom_type_symbol
_atom_type_description
_atom_type_scat_dispersion_real
_atom_type_scat_dispersion_imag
_atom_type_scat_source
C C 0.0181 0.0091 'International Tables Vol C Tables 4.2.6.8 and 6.1.1.4'
H H 0.0000 0.0000 'International Tables Vol C Tables 4.2.6.8 and 6.1.1.4'
N N 0.0311 0.0180 'International Tables Vol C Tables 4.2.6.8 and 6.1.1.4'
O O 0.0492 0.0322 'International Tables Vol C Tables 4.2.6.8 and 6.1.1.4'
P P 0.2955 0.4335 'International Tables Vol C Tables 4.2.6.8 and 6.1.1.4'

_shelx_space_group_comment       
;
The symmetry employed for this shelxl refinement is uniquely defined
by the following loop, which should always be used as a source of
symmetry information in preference to the above space-group names.
They are only intended as comments.
;
_space_group_crystal_system      monoclinic
_space_group_IT_number           14
_space_group_name_H-M_alt        'P 1 21/c 1'
_space_group_name_Hall           '-P 2ybc'
loop_
_space_group_symop_operation_xyz
'x, y, z'
'-x, y+1/2, -z+1/2'
'-x, -y, -z'
'x, -y-1/2, z-1/2'

_cell_length_a                   12.7343(6)
_cell_length_b                   11.6579(5)
_cell_length_c                   14.1462(6)
_cell_angle_alpha                90
_cell_angle_beta                 113.366(2)
_cell_angle_gamma                90
_cell_volume                     1927.85(15)
_cell_formula_units_Z            4
_cell_measurement_reflns_used    9949
_cell_measurement_temperature    100.15
_cell_measurement_theta_max      70.05
_cell_measurement_theta_min      5.10
_shelx_estimated_absorpt_T_max   0.823
_shelx_estimated_absorpt_T_min   0.687
_exptl_absorpt_coefficient_mu    2.029
_exptl_absorpt_correction_T_max  0.6617
_exptl_absorpt_correction_T_min  0.5063
_exptl_absorpt_correction_type   multi-scan
_exptl_absorpt_process_details   
;
SADABS-2016/2 (Bruker,2016/2) was used for absorption correction.
wR2(int) was 0.1536 before and 0.0799 after correction.
The Ratio of minimum to maximum transmission is 0.7652.
The \l/2 correction factor is Not present.
;
_exptl_absorpt_special_details   ?
_exptl_crystal_colour            colourless
_exptl_crystal_colour_primary    colourless
_exptl_crystal_density_diffrn    1.090
_exptl_crystal_density_meas      ?
_exptl_crystal_density_method    ?
_exptl_crystal_description       block
_exptl_crystal_F_000             688
_exptl_crystal_size_max          0.2
_exptl_crystal_size_mid          0.1
_exptl_crystal_size_min          0.1
_exptl_transmission_factor_max   ?
_exptl_transmission_factor_min   ?
_diffrn_reflns_av_R_equivalents  0.0600
_diffrn_reflns_av_unetI/netI     0.0267
_diffrn_reflns_Laue_measured_fraction_full 0.986
_diffrn_reflns_Laue_measured_fraction_max 0.985
_diffrn_reflns_limit_h_max       15
_diffrn_reflns_limit_h_min       -14
_diffrn_reflns_limit_k_max       14
_diffrn_reflns_limit_k_min       -14
_diffrn_reflns_limit_l_max       17
_diffrn_reflns_limit_l_min       -17
_diffrn_reflns_number            38129
_diffrn_reflns_point_group_measured_fraction_full 0.986
_diffrn_reflns_point_group_measured_fraction_max 0.985
_diffrn_reflns_theta_full        67.679
_diffrn_reflns_theta_max         68.251
_diffrn_reflns_theta_min         3.781
_diffrn_ambient_temperature      100.15
_diffrn_detector                 'Bruker Platinum135 CCD'
_diffrn_detector_area_resol_mean 7.9
_diffrn_detector_type            'CCD Area Detector'
_diffrn_measured_fraction_theta_full 0.986
_diffrn_measured_fraction_theta_max 0.985
_diffrn_measurement_device       'Fixed Chi Three-Circle Diffractometer'
_diffrn_measurement_device_type  'Rigaku MicroMax-007HF'
_diffrn_measurement_method       '\w and \f scans'
_diffrn_radiation_monochromator  'Double Bounce Multilayer Mirrors'
_diffrn_radiation_probe          X-ray
_diffrn_radiation_type           CuK\a
_diffrn_radiation_wavelength     1.54178
_diffrn_radiation_xray_symbol    K-L~3~
_diffrn_source                   'Micro Focus Rotating Anode'
_diffrn_source_current           30.0
_diffrn_source_power             1.2
_diffrn_source_type              'Bruker TXS'
_diffrn_source_voltage           40.0
_diffrn_standards_number         0
_reflns_Friedel_coverage         0.000
_reflns_Friedel_fraction_full    .
_reflns_Friedel_fraction_max     .
_reflns_number_gt                3121
_reflns_number_total             3469
_reflns_special_details          
;
 Reflections were merged by SHELXL according to the crystal
 class for the calculation of statistics and refinement.
 
 _reflns_Friedel_fraction is defined as the number of unique
 Friedel pairs measured divided by the number that would be
 possible theoretically, ignoring centric projections and
 systematic absences.
;
_reflns_threshold_expression     'I > 2\s(I)'
_computing_cell_refinement       'SAINT v8.40B (Bruker, 2019)'
_computing_data_collection       'APEX5 v2023.9-2 (Bruker, 2023)'
_computing_data_reduction        'SAINT v8.40B (Bruker, 2019)'
_computing_molecular_graphics    'Olex2 1.5-alpha (Dolomanov et al., 2009)'
_computing_publication_material  'Olex2 1.5-alpha (Dolomanov et al., 2009)'
_computing_structure_refinement  'XL  (Sheldrick, 2008)'
_computing_structure_solution    'XT (Sheldrick, 2008)'
_refine_diff_density_max         0.359
_refine_diff_density_min         -0.151
_refine_diff_density_rms         0.038
_refine_ls_extinction_coef       .
_refine_ls_extinction_method     none
_refine_ls_goodness_of_fit_ref   1.049
_refine_ls_hydrogen_treatment    mixed
_refine_ls_matrix_type           full
_refine_ls_number_parameters     195
_refine_ls_number_reflns         3469
_refine_ls_number_restraints     0
_refine_ls_R_factor_all          0.0333
_refine_ls_R_factor_gt           0.0296
_refine_ls_restrained_S_all      1.049
_refine_ls_shift/su_max          0.001
_refine_ls_shift/su_mean         0.000
_refine_ls_structure_factor_coef Fsqd
_refine_ls_weighting_details     
'w=1/[\s^2^(Fo^2^)+(0.0366P)^2^+0.6323P] where P=(Fo^2^+2Fc^2^)/3'
_refine_ls_weighting_scheme      calc
_refine_ls_wR_factor_gt          0.0753
_refine_ls_wR_factor_ref         0.0778
_refine_special_details          ?
_olex2_refinement_description    
;
1. Fixed Uiso
 At 1.2 times of:
  All C(H) groups
 At 1.5 times of:
  All C(H,H,H) groups
2.a Ternary CH refined with riding coordinates:
 C5(H5), C8(H8), C11(H11), C14(H14)
2.b Idealised Me refined as rotating group:
 C4(H4A,H4B,H4C), C6(H6A,H6B,H6C), C7(H7A,H7B,H7C), C9(H9A,H9B,H9C), C10(H10A,
 H10B,H10C), C12(H12A,H12B,H12C), C13(H13A,H13B,H13C), C15(H15A,H15B,H15C)
;
_atom_sites_solution_hydrogens   mixed
_atom_sites_solution_primary     dual
_atom_sites_solution_secondary   ?
loop_
_atom_site_label
_atom_site_type_symbol
_atom_site_fract_x
_atom_site_fract_y
_atom_site_fract_z
_atom_site_U_iso_or_equiv
_atom_site_adp_type
_atom_site_occupancy
_atom_site_site_symmetry_order
_atom_site_calc_flag
_atom_site_refinement_flags_posn
_atom_site_refinement_flags_adp
_atom_site_refinement_flags_occupancy
_atom_site_disorder_assembly
_atom_site_disorder_group
P1 P 0.61501(3) 0.54374(3) 0.64542(3) 0.02203(10) Uani 1 1 d . . . . .
P2 P 0.76127(3) 0.35660(3) 0.62162(3) 0.02401(11) Uani 1 1 d . . . . .
O1 O 0.80697(8) 0.46400(8) 0.80773(7) 0.0268(2) Uani 1 1 d . . . . .
N1 N 0.56167(10) 0.72113(10) 0.74737(9) 0.0259(3) Uani 1 1 d . . . . .
N2 N 0.91764(10) 0.18028(9) 0.69436(9) 0.0242(2) Uani 1 1 d . . . . .
C1 C 0.74387(11) 0.45714(10) 0.71553(10) 0.0215(3) Uani 1 1 d . . . . .
C2 C 0.62988(12) 0.63606(11) 0.74657(11) 0.0230(3) Uani 1 1 d . . . . .
H2 H 0.6960(14) 0.6253(13) 0.8112(13) 0.028 Uiso 1 1 d . U . . .
C3 C 0.86680(11) 0.27231(11) 0.71105(11) 0.0229(3) Uani 1 1 d . . . . .
H3 H 0.8906(13) 0.2949(13) 0.7814(12) 0.027 Uiso 1 1 d . U . . .
C4 C 0.44960(14) 0.86928(13) 0.62161(12) 0.0360(4) Uani 1 1 d . . . . .
H4A H 0.438475 0.919094 0.672679 0.054 Uiso 1 1 calc R U . . .
H4B H 0.385494 0.879031 0.554814 0.054 Uiso 1 1 calc R U . . .
H4C H 0.521181 0.889846 0.615340 0.054 Uiso 1 1 calc R U . . .
C5 C 0.45528(12) 0.74477(12) 0.65580(11) 0.0278(3) Uani 1 1 d . . . . .
H5 H 0.457038 0.695982 0.598304 0.033 Uiso 1 1 calc R U . . .
C6 C 0.35152(13) 0.70799(14) 0.67656(12) 0.0352(3) Uani 1 1 d . . . . .
H6A H 0.358636 0.626707 0.695744 0.053 Uiso 1 1 calc R U . . .
H6B H 0.281857 0.719580 0.614346 0.053 Uiso 1 1 calc R U . . .
H6C H 0.347358 0.754051 0.732922 0.053 Uiso 1 1 calc R U . . .
C7 C 0.69399(16) 0.86026(14) 0.86919(14) 0.0434(4) Uani 1 1 d . . . . .
H7A H 0.760191 0.808764 0.890438 0.065 Uiso 1 1 calc R U . . .
H7B H 0.702290 0.913087 0.925599 0.065 Uiso 1 1 calc R U . . .
H7C H 0.689487 0.904196 0.808635 0.065 Uiso 1 1 calc R U . . .
C8 C 0.58529(13) 0.78996(13) 0.84261(11) 0.0323(3) Uani 1 1 d . . . . .
H8 H 0.520493 0.845093 0.827546 0.039 Uiso 1 1 calc R U . . .
C9 C 0.58874(16) 0.71435(14) 0.93151(12) 0.0420(4) Uani 1 1 d . . . . .
H9A H 0.516605 0.672041 0.911247 0.063 Uiso 1 1 calc R U . . .
H9B H 0.599477 0.762359 0.991511 0.063 Uiso 1 1 calc R U . . .
H9C H 0.652355 0.659971 0.948998 0.063 Uiso 1 1 calc R U . . .
C10 C 0.98575(14) 0.16802(15) 0.55385(12) 0.0373(4) Uani 1 1 d . . . . .
H10A H 1.002185 0.250400 0.562161 0.056 Uiso 1 1 calc R U . . .
H10B H 0.962790 0.146844 0.481349 0.056 Uiso 1 1 calc R U . . .
H10C H 1.054397 0.124875 0.596150 0.056 Uiso 1 1 calc R U . . .
C11 C 0.88967(13) 0.14011(12) 0.58768(11) 0.0275(3) Uani 1 1 d . . . . .
H11 H 0.820844 0.183977 0.541773 0.033 Uiso 1 1 calc R U . . .
C12 C 0.85769(15) 0.01378(13) 0.57509(13) 0.0387(4) Uani 1 1 d . . . . .
H12A H 0.924926 -0.032465 0.615202 0.058 Uiso 1 1 calc R U . . .
H12B H 0.830547 -0.007356 0.502216 0.058 Uiso 1 1 calc R U . . .
H12C H 0.796963 -0.000303 0.599743 0.058 Uiso 1 1 calc R U . . .
C13 C 1.10514(14) 0.19890(15) 0.84220(13) 0.0405(4) Uani 1 1 d . . . . .
H13A H 1.131275 0.240461 0.795317 0.061 Uiso 1 1 calc R U . . .
H13B H 1.168661 0.154159 0.891037 0.061 Uiso 1 1 calc R U . . .
H13C H 1.078103 0.253814 0.879997 0.061 Uiso 1 1 calc R U . . .
C14 C 1.00817(13) 0.11877(12) 0.78062(11) 0.0294(3) Uani 1 1 d . . . . .
H14 H 1.040681 0.058560 0.749648 0.035 Uiso 1 1 calc R U . . .
C15 C 0.95721(16) 0.05785(15) 0.84797(13) 0.0429(4) Uani 1 1 d . . . . .
H15A H 0.924479 0.114694 0.879553 0.064 Uiso 1 1 calc R U . . .
H15B H 1.017310 0.014632 0.902053 0.064 Uiso 1 1 calc R U . . .
H15C H 0.897096 0.005038 0.805591 0.064 Uiso 1 1 calc R U . . .

loop_
_atom_site_aniso_label
_atom_site_aniso_U_11
_atom_site_aniso_U_22
_atom_site_aniso_U_33
_atom_site_aniso_U_23
_atom_site_aniso_U_13
_atom_site_aniso_U_12
P1 0.02546(19) 0.01967(17) 0.02250(18) -0.00091(12) 0.01115(14) 0.00256(12)
P2 0.02848(19) 0.02154(18) 0.02294(19) -0.00132(13) 0.01118(15) 0.00519(13)
O1 0.0302(5) 0.0246(5) 0.0238(5) -0.0034(4) 0.0087(4) 0.0032(4)
N1 0.0294(6) 0.0240(6) 0.0240(6) -0.0029(5) 0.0102(5) 0.0066(5)
N2 0.0270(6) 0.0229(6) 0.0234(6) -0.0015(5) 0.0107(5) 0.0049(5)
C1 0.0241(7) 0.0171(6) 0.0263(7) -0.0001(5) 0.0133(6) -0.0010(5)
C2 0.0252(7) 0.0203(6) 0.0256(7) 0.0009(5) 0.0123(6) 0.0009(5)
C3 0.0248(7) 0.0216(6) 0.0243(7) -0.0021(5) 0.0121(6) 0.0003(5)
C4 0.0416(9) 0.0335(8) 0.0323(8) 0.0055(6) 0.0139(7) 0.0099(7)
C5 0.0295(7) 0.0290(7) 0.0240(7) -0.0016(6) 0.0098(6) 0.0073(6)
C6 0.0325(8) 0.0391(8) 0.0343(8) -0.0003(7) 0.0136(7) 0.0050(6)
C7 0.0507(10) 0.0323(8) 0.0395(9) -0.0108(7) 0.0098(8) -0.0008(7)
C8 0.0389(8) 0.0276(7) 0.0280(7) -0.0068(6) 0.0108(6) 0.0091(6)
C9 0.0595(11) 0.0403(9) 0.0292(8) -0.0042(7) 0.0208(8) 0.0104(8)
C10 0.0446(9) 0.0419(9) 0.0299(8) 0.0038(7) 0.0197(7) 0.0053(7)
C11 0.0322(7) 0.0269(7) 0.0223(7) -0.0027(5) 0.0096(6) 0.0070(6)
C12 0.0484(10) 0.0300(8) 0.0377(9) -0.0098(7) 0.0172(8) -0.0015(7)
C13 0.0336(8) 0.0422(9) 0.0374(9) -0.0069(7) 0.0053(7) 0.0106(7)
C14 0.0338(8) 0.0277(7) 0.0263(7) 0.0009(6) 0.0114(6) 0.0115(6)
C15 0.0553(11) 0.0399(9) 0.0383(9) 0.0113(7) 0.0236(8) 0.0155(8)

_geom_special_details            
;
 All esds (except the esd in the dihedral angle between two l.s. planes)
 are estimated using the full covariance matrix.  The cell esds are taken
 into account individually in the estimation of esds in distances, angles
 and torsion angles; correlations between esds in cell parameters are only
 used when they are defined by crystal symmetry.  An approximate (isotropic)
 treatment of cell esds is used for estimating esds involving l.s. planes.
;
loop_
_geom_bond_atom_site_label_1
_geom_bond_atom_site_label_2
_geom_bond_distance
_geom_bond_site_symmetry_2
_geom_bond_publ_flag
P1 C1 1.8451(13) . ?
P1 C2 1.7398(14) . ?
P2 C1 1.8497(13) . ?
P2 C3 1.7388(14) . ?
O1 C1 1.2336(16) . ?
N1 C2 1.3214(17) . ?
N1 C5 1.4824(18) . ?
N1 C8 1.4926(17) . ?
N2 C3 1.3219(17) . ?
N2 C11 1.4823(17) . ?
N2 C14 1.4887(17) . ?
C2 H2 0.974(17) . ?
C3 H3 0.955(16) . ?
C4 H4A 0.9800 . ?
C4 H4B 0.9800 . ?
C4 H4C 0.9800 . ?
C4 C5 1.523(2) . ?
C5 H5 1.0000 . ?
C5 C6 1.524(2) . ?
C6 H6A 0.9800 . ?
C6 H6B 0.9800 . ?
C6 H6C 0.9800 . ?
C7 H7A 0.9800 . ?
C7 H7B 0.9800 . ?
C7 H7C 0.9800 . ?
C7 C8 1.522(2) . ?
C8 H8 1.0000 . ?
C8 C9 1.522(2) . ?
C9 H9A 0.9800 . ?
C9 H9B 0.9800 . ?
C9 H9C 0.9800 . ?
C10 H10A 0.9800 . ?
C10 H10B 0.9800 . ?
C10 H10C 0.9800 . ?
C10 C11 1.515(2) . ?
C11 H11 1.0000 . ?
C11 C12 1.519(2) . ?
C12 H12A 0.9800 . ?
C12 H12B 0.9800 . ?
C12 H12C 0.9800 . ?
C13 H13A 0.9800 . ?
C13 H13B 0.9800 . ?
C13 H13C 0.9800 . ?
C13 C14 1.518(2) . ?
C14 H14 1.0000 . ?
C14 C15 1.524(2) . ?
C15 H15A 0.9800 . ?
C15 H15B 0.9800 . ?
C15 H15C 0.9800 . ?

loop_
_geom_angle_atom_site_label_1
_geom_angle_atom_site_label_2
_geom_angle_atom_site_label_3
_geom_angle
_geom_angle_site_symmetry_1
_geom_angle_site_symmetry_3
_geom_angle_publ_flag
C2 P1 C1 96.48(6) . . ?
C3 P2 C1 96.52(6) . . ?
C2 N1 C5 120.54(11) . . ?
C2 N1 C8 120.89(12) . . ?
C5 N1 C8 118.42(11) . . ?
C3 N2 C11 120.09(11) . . ?
C3 N2 C14 121.29(11) . . ?
C11 N2 C14 118.53(10) . . ?
P1 C1 P2 107.15(7) . . ?
O1 C1 P1 126.89(10) . . ?
O1 C1 P2 125.95(10) . . ?
P1 C2 H2 117.6(9) . . ?
N1 C2 P1 127.87(11) . . ?
N1 C2 H2 114.5(9) . . ?
P2 C3 H3 115.9(9) . . ?
N2 C3 P2 128.36(11) . . ?
N2 C3 H3 115.7(9) . . ?
H4A C4 H4B 109.5 . . ?
H4A C4 H4C 109.5 . . ?
H4B C4 H4C 109.5 . . ?
C5 C4 H4A 109.5 . . ?
C5 C4 H4B 109.5 . . ?
C5 C4 H4C 109.5 . . ?
N1 C5 C4 111.50(12) . . ?
N1 C5 H5 107.3 . . ?
N1 C5 C6 109.94(12) . . ?
C4 C5 H5 107.3 . . ?
C4 C5 C6 113.19(12) . . ?
C6 C5 H5 107.3 . . ?
C5 C6 H6A 109.5 . . ?
C5 C6 H6B 109.5 . . ?
C5 C6 H6C 109.5 . . ?
H6A C6 H6B 109.5 . . ?
H6A C6 H6C 109.5 . . ?
H6B C6 H6C 109.5 . . ?
H7A C7 H7B 109.5 . . ?
H7A C7 H7C 109.5 . . ?
H7B C7 H7C 109.5 . . ?
C8 C7 H7A 109.5 . . ?
C8 C7 H7B 109.5 . . ?
C8 C7 H7C 109.5 . . ?
N1 C8 C7 110.51(12) . . ?
N1 C8 H8 107.4 . . ?
N1 C8 C9 111.34(12) . . ?
C7 C8 H8 107.4 . . ?
C7 C8 C9 112.48(14) . . ?
C9 C8 H8 107.4 . . ?
C8 C9 H9A 109.5 . . ?
C8 C9 H9B 109.5 . . ?
C8 C9 H9C 109.5 . . ?
H9A C9 H9B 109.5 . . ?
H9A C9 H9C 109.5 . . ?
H9B C9 H9C 109.5 . . ?
H10A C10 H10B 109.5 . . ?
H10A C10 H10C 109.5 . . ?
H10B C10 H10C 109.5 . . ?
C11 C10 H10A 109.5 . . ?
C11 C10 H10B 109.5 . . ?
C11 C10 H10C 109.5 . . ?
N2 C11 C10 110.83(12) . . ?
N2 C11 H11 107.1 . . ?
N2 C11 C12 111.75(12) . . ?
C10 C11 H11 107.1 . . ?
C10 C11 C12 112.55(13) . . ?
C12 C11 H11 107.1 . . ?
C11 C12 H12A 109.5 . . ?
C11 C12 H12B 109.5 . . ?
C11 C12 H12C 109.5 . . ?
H12A C12 H12B 109.5 . . ?
H12A C12 H12C 109.5 . . ?
H12B C12 H12C 109.5 . . ?
H13A C13 H13B 109.5 . . ?
H13A C13 H13C 109.5 . . ?
H13B C13 H13C 109.5 . . ?
C14 C13 H13A 109.5 . . ?
C14 C13 H13B 109.5 . . ?
C14 C13 H13C 109.5 . . ?
N2 C14 C13 111.30(12) . . ?
N2 C14 H14 107.4 . . ?
N2 C14 C15 110.71(12) . . ?
C13 C14 H14 107.4 . . ?
C13 C14 C15 112.29(13) . . ?
C15 C14 H14 107.4 . . ?
C14 C15 H15A 109.5 . . ?
C14 C15 H15B 109.5 . . ?
C14 C15 H15C 109.5 . . ?
H15A C15 H15B 109.5 . . ?
H15A C15 H15C 109.5 . . ?
H15B C15 H15C 109.5 . . ?

loop_
_geom_torsion_atom_site_label_1
_geom_torsion_atom_site_label_2
_geom_torsion_atom_site_label_3
_geom_torsion_atom_site_label_4
_geom_torsion
_geom_torsion_site_symmetry_1
_geom_torsion_site_symmetry_2
_geom_torsion_site_symmetry_3
_geom_torsion_site_symmetry_4
_geom_torsion_publ_flag
C1 P1 C2 N1 -179.03(13) . . . . ?
C1 P2 C3 N2 178.57(13) . . . . ?
C2 P1 C1 P2 -174.16(7) . . . . ?
C2 P1 C1 O1 6.05(13) . . . . ?
C2 N1 C5 C4 -126.37(14) . . . . ?
C2 N1 C5 C6 107.25(14) . . . . ?
C2 N1 C8 C7 67.31(17) . . . . ?
C2 N1 C8 C9 -58.46(18) . . . . ?
C3 P2 C1 P1 -169.26(7) . . . . ?
C3 P2 C1 O1 10.53(13) . . . . ?
C3 N2 C11 C10 105.63(15) . . . . ?
C3 N2 C11 C12 -127.95(14) . . . . ?
C3 N2 C14 C13 -55.92(18) . . . . ?
C3 N2 C14 C15 69.71(17) . . . . ?
C5 N1 C2 P1 2.5(2) . . . . ?
C5 N1 C8 C7 -117.12(14) . . . . ?
C5 N1 C8 C9 117.11(14) . . . . ?
C8 N1 C2 P1 177.96(11) . . . . ?
C8 N1 C5 C4 58.05(17) . . . . ?
C8 N1 C5 C6 -68.33(16) . . . . ?
C11 N2 C3 P2 2.66(19) . . . . ?
C11 N2 C14 C13 120.68(14) . . . . ?
C11 N2 C14 C15 -113.69(14) . . . . ?
C14 N2 C3 P2 179.21(11) . . . . ?
C14 N2 C11 C10 -71.01(16) . . . . ?
C14 N2 C11 C12 55.40(17) . . . . ?

_shelx_res_file                  
;
TITL P(CO)P.res in P2(1)/c
    p(co)p.res
    created by SHELXL-2019/1 at 13:46:40 on 03-Jul-2024
CELL 1.54178 12.7343 11.6579 14.1462 90 113.366 90
ZERR 4 0.0006 0.0005 0.0006 0 0.002 0
LATT 1
SYMM -X,0.5+Y,0.5-Z
SFAC C H N O P
UNIT 60 120 8 4 8

L.S. 10
PLAN  10
SIZE 0.2 0.1 0.1
TEMP -173
CONF
LIST 4
MORE -1
BOND $H
fmap 2
acta
REM <olex2.extras>
REM <HklSrc "%.\\Reint1.hkl">
REM </olex2.extras>

WGHT    0.036600    0.632300
FVAR       0.19088
P1    5    0.615013    0.543735    0.645419    11.00000    0.02546    0.01967 =
         0.02250   -0.00091    0.01115    0.00256
P2    5    0.761271    0.356602    0.621615    11.00000    0.02848    0.02154 =
         0.02294   -0.00132    0.01118    0.00519
O1    4    0.806971    0.463998    0.807730    11.00000    0.03018    0.02458 =
         0.02378   -0.00338    0.00866    0.00325
N1    3    0.561671    0.721135    0.747369    11.00000    0.02942    0.02398 =
         0.02398   -0.00289    0.01016    0.00663
N2    3    0.917645    0.180285    0.694358    11.00000    0.02696    0.02288 =
         0.02336   -0.00148    0.01071    0.00487
C1    1    0.743871    0.457139    0.715531    11.00000    0.02405    0.01715 =
         0.02634   -0.00015    0.01326   -0.00099
C2    1    0.629881    0.636056    0.746573    11.00000    0.02520    0.02027 =
         0.02561    0.00087    0.01232    0.00088
H2    2    0.696005    0.625317    0.811171    11.00000   -1.20000
C3    1    0.866795    0.272312    0.711052    11.00000    0.02484    0.02163 =
         0.02434   -0.00207    0.01210    0.00031
H3    2    0.890615    0.294903    0.781421    11.00000   -1.20000
C4    1    0.449601    0.869277    0.621612    11.00000    0.04157    0.03346 =
         0.03225    0.00548    0.01393    0.00990
AFIX 137
H4A   2    0.438475    0.919094    0.672679    11.00000   -1.50000
H4B   2    0.385494    0.879031    0.554814    11.00000   -1.50000
H4C   2    0.521181    0.889846    0.615340    11.00000   -1.50000
AFIX   0
C5    1    0.455276    0.744772    0.655799    11.00000    0.02954    0.02896 =
         0.02400   -0.00159    0.00981    0.00734
AFIX  13
H5    2    0.457038    0.695982    0.598304    11.00000   -1.20000
AFIX   0
C6    1    0.351519    0.707994    0.676556    11.00000    0.03255    0.03912 =
         0.03431   -0.00028    0.01364    0.00499
AFIX 137
H6A   2    0.358636    0.626707    0.695744    11.00000   -1.50000
H6B   2    0.281857    0.719580    0.614346    11.00000   -1.50000
H6C   2    0.347358    0.754051    0.732922    11.00000   -1.50000
AFIX   0
C7    1    0.693992    0.860259    0.869186    11.00000    0.05072    0.03234 =
         0.03950   -0.01078    0.00977   -0.00081
AFIX 137
H7A   2    0.760191    0.808764    0.890438    11.00000   -1.50000
H7B   2    0.702290    0.913087    0.925599    11.00000   -1.50000
H7C   2    0.689487    0.904196    0.808635    11.00000   -1.50000
AFIX   0
C8    1    0.585292    0.789956    0.842611    11.00000    0.03892    0.02764 =
         0.02798   -0.00682    0.01084    0.00907
AFIX  13
H8    2    0.520493    0.845093    0.827546    11.00000   -1.20000
AFIX   0
C9    1    0.588739    0.714351    0.931505    11.00000    0.05946    0.04032 =
         0.02916   -0.00417    0.02076    0.01045
AFIX 137
H9A   2    0.516605    0.672041    0.911247    11.00000   -1.50000
H9B   2    0.599477    0.762359    0.991511    11.00000   -1.50000
H9C   2    0.652355    0.659971    0.948998    11.00000   -1.50000
AFIX   0
C10   1    0.985746    0.168022    0.553847    11.00000    0.04464    0.04195 =
         0.02985    0.00385    0.01971    0.00534
AFIX 137
H10A  2    1.002185    0.250400    0.562161    11.00000   -1.50000
H10B  2    0.962790    0.146844    0.481349    11.00000   -1.50000
H10C  2    1.054397    0.124875    0.596150    11.00000   -1.50000
AFIX   0
C11   1    0.889668    0.140106    0.587684    11.00000    0.03220    0.02693 =
         0.02229   -0.00274    0.00963    0.00697
AFIX  13
H11   2    0.820844    0.183977    0.541773    11.00000   -1.20000
AFIX   0
C12   1    0.857687    0.013783    0.575094    11.00000    0.04837    0.02996 =
         0.03773   -0.00980    0.01717   -0.00152
AFIX 137
H12A  2    0.924926   -0.032465    0.615202    11.00000   -1.50000
H12B  2    0.830547   -0.007356    0.502216    11.00000   -1.50000
H12C  2    0.796963   -0.000303    0.599743    11.00000   -1.50000
AFIX   0
C13   1    1.105139    0.198897    0.842195    11.00000    0.03356    0.04224 =
         0.03740   -0.00689    0.00533    0.01056
AFIX 137
H13A  2    1.131275    0.240461    0.795317    11.00000   -1.50000
H13B  2    1.168661    0.154159    0.891037    11.00000   -1.50000
H13C  2    1.078103    0.253814    0.879997    11.00000   -1.50000
AFIX   0
C14   1    1.008170    0.118774    0.780619    11.00000    0.03381    0.02768 =
         0.02630    0.00087    0.01139    0.01147
AFIX  13
H14   2    1.040681    0.058560    0.749648    11.00000   -1.20000
AFIX   0
C15   1    0.957214    0.057845    0.847966    11.00000    0.05529    0.03988 =
         0.03828    0.01134    0.02365    0.01546
AFIX 137
H15A  2    0.924479    0.114694    0.879553    11.00000   -1.50000
H15B  2    1.017310    0.014632    0.902053    11.00000   -1.50000
H15C  2    0.897096    0.005038    0.805591    11.00000   -1.50000
AFIX   0
HKLF 4


REM  P(CO)P.res in P2(1)/c
REM wR2 = 0.0778, GooF = S = 1.049, Restrained GooF = 1.049 for all data
REM R1 = 0.0296 for 3121 Fo > 4sig(Fo) and 0.0333 for all 3469 data
REM 195 parameters refined using 0 restraints

END

WGHT      0.0366      0.6323

REM Highest difference peak  0.359,  deepest hole -0.151,  1-sigma level  0.038
Q1    1   0.6204  0.6026  0.6916  11.00000  0.05    0.36
Q2    1   0.7575  0.4135  0.6684  11.00000  0.05    0.32
Q3    1   0.8126  0.3022  0.6639  11.00000  0.05    0.29
Q4    1   0.6747  0.4868  0.6898  11.00000  0.05    0.24
Q5    1   0.7035  0.5117  0.6725  11.00000  0.05    0.24
Q6    1   0.9581  0.1467  0.7368  11.00000  0.05    0.23
Q7    1   0.9055  0.1589  0.6446  11.00000  0.05    0.23
Q8    1   0.5729  0.7542  0.7954  11.00000  0.05    0.21
Q9    1   0.5617  0.6573  0.7532  11.00000  0.05    0.20
Q10   1   0.9956  0.0904  0.8254  11.00000  0.05    0.19
;
_shelx_res_checksum              51687
_shelx_hkl_file                  
;
   1   0   0    5.21    0.35
   1   0   0    4.63    0.35
  -1   0   0    4.38    0.35
  -1   0   0    4.79    0.34
  -1   0   0    5.35    0.34
   2   0   0   75.05    4.94
   2   0   0   73.61    4.93
  -2   0   0   74.54    4.91
  -2   0   0   72.98    4.94
   3   0   0   12.51    0.88
  -3   0   0   11.97    0.95
   3   0   0   12.35    0.88
   3   0   0   11.58    0.87
  -3   0   0   10.17    1.09
  -3   0   0   13.19    0.88
  -3   0   0   12.25    0.83
   4   0   0   62.96    4.24
  -4   0   0   62.20    4.18
  -4   0   0   60.19    4.29
  -4   0   0   61.54    4.23
   4   0   0   65.02    4.22
   4   0   0   67.26    4.24
  -4   0   0   60.72    4.36
  -5   0   0  104.03    7.64
   5   0   0  118.86    7.57
  -5   0   0  114.13    7.74
   5   0   0  114.93    7.57
   5   0   0  112.44    7.55
   6   0   0  118.30    7.40
   6   0   0  106.71    7.37
   6   0   0  114.20    7.39
  -6   0   0   98.65    7.50
  -6   0   0  111.09    7.60
   7   0   0    0.59    0.23
  -7   0   0    0.44    0.79
   7   0   0    0.50    0.25
   7   0   0    0.94    0.32
  -7   0   0    0.63    0.46
  -7   0   0    1.11    0.62
   8   0   0   70.63    5.11
   8   0   0   79.65    5.14
  -8   0   0   72.76    5.36
  -8   0   0   74.75    5.54
  -8   0   0   76.29    5.48
  -9   0   0   11.91    1.73
   9   0   0   11.48    0.91
   9   0   0   10.88    0.90
   9   0   0   12.29    0.94
  -9   0   0   12.67    1.80
   9   0   0    9.95    1.10
   9   0   0   10.75    0.92
   9   0   0   11.20    0.88
   9   0   0   10.49    1.05
  10   0   0    0.88    0.39
 -10   0   0    0.55    1.45
  10   0   0    0.47    0.28
  10   0   0    0.74    0.30
  10   0   0    0.33    0.24
  10   0   0    0.46    0.27
  10   0   0    0.71    0.46
  10   0   0    0.42    0.29
  11   0   0    1.99    0.35
  11   0   0    1.37    0.35
  11   0   0    3.09    0.50
  11   0   0    0.64    0.73
  11   0   0    3.05    0.55
  11   0   0    1.83    0.39
  11   0   0    1.36    0.36
  12   0   0    0.99    0.31
  12   0   0    1.09    0.26
  12   0   0    0.87    0.28
  12   0   0    0.81    0.28
  12   0   0    1.04    0.34
  13   0   0   12.28    1.02
  13   0   0   14.26    1.01
  13   0   0   14.01    1.04
  13   0   0   13.99    1.04
  13   0   0   13.46    1.04
  14   0   0    5.99    0.52
  14   0   0    5.39    0.52
   0  -1   0    0.01    0.04
   0  -1   0   -0.05    0.11
   0   1   0    0.13    0.04
   0   1   0   -0.07    0.11
   0   1   0   -0.06    0.07
   1  -1   0   65.77    4.25
   1  -1   0   62.05    4.26
  -1  -1   0   61.43    4.28
  -1  -1   0   60.82    4.30
  -1   1   0   63.01    4.27
  -1   1   0   67.33    4.29
   1   1   0   63.83    4.26
   1   1   0   67.86    4.26
  -2  -1   0  354.82   25.70
   2  -1   0  385.47   25.65
   2  -1   0  409.64   25.64
  -2  -1   0  393.96   25.69
   2   1   0  399.84   25.65
  -2   1   0  381.97   25.65
  -2   1   0  387.12   25.67
   3  -1   0   74.24    5.24
   3  -1   0   79.20    5.21
   3  -1   0   76.10    5.22
   3  -1   0   85.66    5.22
  -3  -1   0   80.26    5.29
   3  -1   0   76.89    5.23
  -3   1   0   77.09    5.21
  -3   1   0   81.40    5.27
   3   1   0   75.03    5.22
   3   1   0   75.61    5.22
   3   1   0   73.37    5.21
   3   1   0   82.85    5.18
  -4  -1   0    8.53    0.83
   4  -1   0    9.58    0.71
   4  -1   0    7.74    0.71
   4  -1   0    9.58    0.73
  -4  -1   0   10.26    0.87
  -4  -1   0    7.99    0.98
   4   1   0    9.03    0.72
  -4   1   0    9.39    0.68
  -4   1   0    9.92    0.83
  -4   1   0    9.94    1.09
   4   1   0    9.32    0.72
   4   1   0    9.85    0.71
  -5  -1   0   22.25    2.12
  -5  -1   0   23.13    2.05
   5  -1   0   29.67    1.90
  -5  -1   0   27.34    2.02
   5  -1   0   27.76    1.89
   5  -1   0   28.88    1.89
  -5   1   0   26.30    1.84
   5   1   0   28.27    1.90
  -5   1   0   27.42    2.23
  -5   1   0   24.18    1.98
   5   1   0   27.00    1.90
   5   1   0   27.64    1.90
  -6  -1   0    0.84    0.48
   6  -1   0    0.50    0.23
  -6  -1   0    0.37    0.48
   6  -1   0    0.58    0.26
  -6  -1   0    0.45    0.45
   6  -1   0    1.21    0.32
   6   1   0    0.76    0.32
  -6   1   0    1.45    0.56
  -6   1   0    0.32    0.50
   6   1   0    0.45    0.27
   6   1   0    0.52    0.19
  -6   1   0    0.49    0.44
   7  -1   0    0.18    0.23
  -7  -1   0    0.95    0.78
   7  -1   0    0.18    0.19
   7  -1   0    0.28    0.27
  -7  -1   0    0.70    0.58
   7   1   0    0.21    0.20
  -7   1   0   -0.26    0.54
  -7   1   0   -0.09    0.79
  -7   1   0   -0.37    0.74
   7   1   0   -0.07    0.28
   7   1   0    0.26    0.24
   8  -1   0   47.34    3.40
  -8  -1   0   53.24    3.91
  -8  -1   0   52.17    3.85
   8  -1   0   49.59    3.40
  -8   1   0   45.54    3.80
   8   1   0   48.41    3.43
  -8   1   0   53.67    3.94
   8   1   0   40.77    3.38
   8   1   0   48.36    3.41
  -8   1   0   54.70    3.78
   9  -1   0   47.08    3.08
   9  -1   0   43.32    3.08
   9  -1   0   43.01    3.05
   9  -1   0   40.04    3.05
   9  -1   0   45.41    3.07
   9  -1   0   39.24    3.15
  -9  -1   0   49.71    3.90
  -9  -1   0   46.73    3.71
   9  -1   0   40.64    3.17
  -9   1   0   47.77    3.69
  -9   1   0   44.11    3.78
   9   1   0   45.84    3.08
   9   1   0   46.51    3.06
   9   1   0   48.49    3.20
   9   1   0   43.78    3.07
   9   1   0   44.86    3.08
   9   1   0   44.33    3.07
  -9   1   0   47.08    4.08
   9   1   0   41.27    3.17
   9   1   0   48.53    3.19
  10  -1   0    1.79    0.34
  10  -1   0    1.41    0.36
  10  -1   0    1.67    0.29
 -10  -1   0   -0.23    1.49
  10  -1   0    1.73    0.68
  10  -1   0    1.82    0.43
  10  -1   0    1.95    0.54
  10  -1   0    1.69    0.42
  10   1   0    1.90    0.40
  10   1   0    1.31    0.59
  10   1   0    2.29    0.38
 -10   1   0    0.75    1.53
  10   1   0    1.83    0.35
  10   1   0    1.40    0.32
  10   1   0    2.65    0.48
  10   1   0    1.82    0.52
  11  -1   0    9.62    0.96
  11  -1   0   10.27    1.04
  11  -1   0   10.14    0.86
  11  -1   0   10.18    0.81
  11  -1   0   10.06    0.90
  11  -1   0   10.06    0.97
  11   1   0    9.72    0.99
  11   1   0    9.06    0.94
  11   1   0    9.56    0.97
  11   1   0   11.62    0.92
  11   1   0   10.71    0.87
  11   1   0    8.87    0.83
  12  -1   0    0.38    0.38
  12  -1   0    0.61    0.32
  12  -1   0    0.24    0.29
  12  -1   0    0.62    0.36
  12  -1   0    0.02    0.25
  12   1   0    0.39    0.26
  12   1   0    0.07    0.32
  12   1   0   -0.08    0.27
  12   1   0    0.61    0.27
  12   1   0    0.19    0.32
  13  -1   0    0.37    0.22
  13  -1   0    0.56    0.25
  13  -1   0    0.47    0.33
  13  -1   0    0.15    0.25
  13  -1   0    0.57    0.19
  13   1   0    0.21    0.26
  13   1   0    0.41    0.37
  13   1   0    0.28    0.22
  13   1   0    0.38    0.33
  13   1   0    0.37    0.22
  14  -1   0    0.12    0.17
  14  -1   0    0.42    0.22
  14  -1   0    0.21    0.29
  14  -1   0    0.23    0.19
  14   1   0    0.40    0.20
  14   1   0    0.52    0.22
  14   1   0    0.51    0.24
  14   1   0    0.05    0.15
   0  -2   0  180.59   11.87
   0  -2   0  166.49   11.84
   0  -2   0  179.41   11.82
   0   2   0  180.92   11.87
   0   2   0  184.43   11.85
   1  -2   0   78.14    4.97
  -1  -2   0   70.90    5.00
   1  -2   0   75.00    4.98
  -1  -2   0   77.60    5.07
   1   2   0   76.68    4.99
   1   2   0   72.09    4.97
  -1   2   0   74.39    5.04
  -1   2   0   73.25    5.01
   2  -2   0  164.62   11.43
  -2  -2   0  172.00   11.51
   2  -2   0  174.34   11.40
   2  -2   0  193.50   11.39
   2  -2   0  159.75   11.39
  -2  -2   0  174.56   11.45
  -2   2   0  173.27   11.42
  -2   2   0  166.92   11.46
   2   2   0  162.54   11.39
   2   2   0  176.30   11.40
   3  -2   0    5.40    0.41
   3  -2   0    4.69    0.41
   3  -2   0    4.81    0.45
   3  -2   0    4.63    0.44
  -3  -2   0    4.49    0.68
  -3  -2   0    4.98    0.57
   3  -2   0    5.07    0.46
  -3   2   0    4.76    0.45
   3   2   0    5.06    0.44
   3   2   0    4.46    0.40
  -3   2   0    5.42    0.63
   3   2   0    4.93    0.47
  -4  -2   0    4.10    0.59
   4  -2   0    4.74    0.41
  -4  -2   0    3.65    0.68
   4  -2   0    4.44    0.41
   4  -2   0    3.53    0.41
   4  -2   0    4.53    0.41
   4   2   0    4.96    0.34
   4   2   0    4.25    0.44
   4   2   0    4.97    0.48
   4   2   0    4.50    0.44
  -4   2   0    4.48    0.44
  -4   2   0    4.61    0.64
  -4   2   0    3.83    0.82
  -5  -2   0   49.90    4.07
   5  -2   0   62.83    3.92
   5  -2   0   51.63    3.94
   5  -2   0   64.74    3.92
   5  -2   0   58.54    3.91
  -5  -2   0   56.40    4.11
  -5   2   0   57.41    4.06
  -5   2   0   57.57    3.92
   5   2   0   62.84    3.94
   5   2   0   59.64    3.91
   5   2   0   52.26    3.92
  -5   2   0   56.99    4.24
  -6  -2   0   19.02    1.91
  -6  -2   0   20.86    1.85
   6  -2   0   20.59    1.59
   6  -2   0   25.56    1.60
  -6   2   0   18.54    1.76
   6   2   0   20.96    1.59
   6   2   0   23.33    1.62
  -6   2   0   23.29    2.13
   6   2   0   21.88    1.60
  -7  -2   0   19.06    1.94
   7  -2   0   18.00    1.52
   7  -2   0   22.58    1.55
   7  -2   0   20.96    1.55
  -7  -2   0   21.03    1.94
  -7   2   0   22.00    1.94
   7   2   0   21.18    1.59
   7   2   0   20.83    1.57
   7   2   0   22.71    1.60
  -7   2   0   20.89    2.05
  -7   2   0   19.96    2.12
   8  -2   0    6.42    0.73
   8  -2   0    6.88    0.74
   8  -2   0    7.32    0.75
   8  -2   0    6.91    0.72
   8  -2   0    6.96    0.65
  -8  -2   0    8.53    1.72
  -8  -2   0   10.53    1.76
   8  -2   0    8.45    0.77
   8  -2   0    7.41    0.69
   8   2   0    6.16    0.80
  -8   2   0    6.73    1.30
   8   2   0    8.65    0.71
   8   2   0    8.85    0.73
  -8   2   0    9.26    1.56
   8   2   0    9.65    0.79
   8   2   0    7.69    0.68
  -8   2   0    9.61    1.33
   8   2   0    7.32    0.82
   8   2   0    8.58    0.76
  -9  -2   0   80.96    5.68
   9  -2   0   68.78    5.11
   9  -2   0   80.72    5.20
   9  -2   0   65.65    5.16
   9  -2   0   76.15    5.12
  -9  -2   0   72.26    5.76
   9  -2   0   75.37    5.12
   9  -2   0   67.53    5.17
   9  -2   0   74.77    5.14
   9  -2   0   74.40    5.09
   9  -2   0   75.58    5.10
   9   2   0   82.57    5.14
   9   2   0   74.53    5.24
  -9   2   0   76.67    5.66
  -9   2   0   79.30    5.74
   9   2   0   69.69    5.10
   9   2   0   83.18    5.27
   9   2   0   79.73    5.12
   9   2   0   78.58    5.12
   9   2   0   73.57    5.09
   9   2   0   77.48    5.12
  -9   2   0   80.13    6.03
  10  -2   0    6.69    0.71
 -10  -2   0    4.40    1.90
  10  -2   0    7.50    0.86
  10  -2   0    7.64    0.73
  10  -2   0    7.85    0.85
  10  -2   0    8.64    0.75
  10  -2   0    8.99    0.92
  10  -2   0    7.55    0.76
  10  -2   0    7.50    0.77
  10   2   0    8.60    0.76
 -10   2   0    8.46    1.78
  10   2   0    8.03    0.74
  10   2   0   10.47    0.92
  10   2   0    8.54    0.80
 -10   2   0   11.42    2.02
  10   2   0    8.47    0.75
  10   2   0    7.40    0.88
  11  -2   0    0.33    0.25
  11  -2   0   -0.02    0.20
  11  -2   0    0.53    0.52
  11  -2   0    0.17    0.37
  11  -2   0    0.05    0.26
  11  -2   0   -0.21    0.20
  11   2   0   -0.13    0.26
  11   2   0   -0.01    0.28
  11   2   0   -0.11    0.39
  11   2   0   -0.17    0.59
  11   2   0    0.50    0.26
  11   2   0   -0.07    0.23
  12  -2   0    5.43    0.57
  12  -2   0    5.61    0.72
  12  -2   0    5.50    0.54
  12  -2   0    5.36    0.71
  12   2   0    5.85    0.59
  12   2   0    5.03    0.58
  12   2   0    6.55    0.57
  12   2   0    4.68    0.59
  12   2   0    4.52    0.55
  13  -2   0    2.55    0.36
  13  -2   0    2.12    0.40
  13  -2   0    2.42    0.39
  13  -2   0    2.43    0.41
  13   2   0    2.32    0.36
  13   2   0    2.47    0.39
  13   2   0    2.85    0.39
  13   2   0    2.56    0.45
  13   2   0    2.46    0.40
   0  -3   0   -0.09    0.12
   0  -3   0    0.26    0.20
   0  -3   0    0.10    0.26
   0   3   0    0.35    0.37
   0   3   0    0.11    0.25
  -1  -3   0   10.07    1.08
  -1  -3   0   10.82    0.89
  -1  -3   0   10.25    0.95
   1  -3   0   11.19    0.84
   1  -3   0   12.18    0.84
   1  -3   0   11.29    0.87
   1  -3   0   12.16    0.87
   1  -3   0   12.29    0.84
  -1   3   0   11.52    1.04
   1   3   0   11.69    0.84
   1   3   0   11.84    0.98
  -1   3   0   11.57    0.91
   1   3   0   12.14    0.90
   2  -3   0   95.67    5.97
   2  -3   0   86.46    5.92
   2  -3   0   86.10    5.93
  -2  -3   0   85.13    5.98
  -2  -3   0   87.15    6.08
   2  -3   0   91.75    5.91
   2   3   0   88.42    5.92
  -2   3   0   79.30    5.96
  -2   3   0   91.09    6.05
   2   3   0   87.75    5.92
   2   3   0   96.42    5.95
   3  -3   0    9.30    0.70
  -3  -3   0    8.12    1.13
  -3  -3   0    6.84    0.91
   3  -3   0    9.82    0.78
  -3  -3   0    8.17    0.81
   3  -3   0    9.43    0.73
   3  -3   0    9.97    0.70
   3  -3   0    9.25    0.72
   3   3   0    8.84    0.70
   3   3   0   10.62    0.73
   3   3   0    9.60    0.72
  -3   3   0    9.80    0.96
  -3   3   0    8.98    0.78
   4  -3   0   68.67    4.58
  -4  -3   0   63.08    4.80
  -4  -3   0   67.16    4.73
   4  -3   0   65.78    4.61
   4  -3   0   66.80    4.58
   4  -3   0   72.85    4.58
  -4   3   0   62.07    4.92
   4   3   0   69.98    4.56
  -4   3   0   66.56    4.75
   4   3   0   71.28    4.61
  -4   3   0   71.63    4.64
  -5  -3   0  142.49    9.17
  -5  -3   0  131.99    9.22
   5  -3   0  148.61    8.97
   5  -3   0  132.38    8.97
   5  -3   0  120.62    9.00
   5  -3   0  143.15    8.97
   5   3   0  125.23    8.99
  -5   3   0  124.76    9.14
  -5   3   0  136.64    9.36
   5   3   0  135.71    8.99
  -6  -3   0    3.32    0.65
   6  -3   0    2.14    0.43
   6  -3   0    3.74    0.39
  -6  -3   0    2.16    0.74
   6  -3   0    2.59    0.50
   6  -3   0    3.10    0.41
  -6   3   0    2.77    0.81
  -6   3   0    4.06    0.80
   6   3   0    3.04    0.47
   6   3   0    3.15    0.40
  -7  -3   0    0.92    0.84
   7  -3   0    0.62    0.27
  -7  -3   0    0.83    0.85
   7  -3   0    0.82    0.33
   7  -3   0    0.07    0.22
  -7   3   0    0.78    0.75
  -7   3   0    0.13    0.68
   7   3   0    0.83    0.29
  -7   3   0    0.70    0.80
   7   3   0    0.55    0.26
   8  -3   0    0.79    0.24
  -8  -3   0    1.27    1.12
   8  -3   0    0.65    0.27
   8  -3   0    0.12    0.20
  -8  -3   0    0.86    1.03
   8  -3   0    0.36    0.42
   8  -3   0    0.69    0.32
   8  -3   0    0.35    0.19
   8  -3   0    0.91    0.32
   8   3   0    0.24    0.35
   8   3   0    0.14    0.35
  -8   3   0    1.02    1.04
   8   3   0    0.54    0.24
   8   3   0   -0.23    0.37
   8   3   0    1.05    0.25
   8   3   0    0.35    0.23
  -8   3   0    1.97    1.20
   8   3   0    0.69    0.24
  -8   3   0    1.04    0.97
   8   3   0    0.91    0.23
   9  -3   0    7.74    0.82
   9  -3   0    7.82    0.82
   9  -3   0    8.13    0.69
  -9  -3   0    8.28    1.58
   9  -3   0    8.34    0.66
   9  -3   0    6.41    0.70
   9  -3   0    6.41    0.67
  -9  -3   0    6.24    1.69
  -9   3   0    6.69    1.43
   9   3   0    6.85    0.69
   9   3   0    6.16    0.75
   9   3   0    7.19    0.75
  -9   3   0    6.03    1.50
  -9   3   0    3.86    1.50
   9   3   0    6.92    0.78
   9   3   0    7.64    0.72
   9   3   0    8.32    0.83
   9   3   0    7.94    0.84
   9   3   0    7.83    0.75
  10  -3   0   28.05    1.99
  10  -3   0   26.41    1.96
  10  -3   0   26.23    1.97
  10  -3   0   27.36    2.01
  10  -3   0   27.56    2.01
  10  -3   0   29.57    2.11
  10   3   0   28.06    2.01
  10   3   0   26.48    1.98
 -10   3   0   28.94    3.01
  10   3   0   26.58    1.96
  10   3   0   25.57    1.97
  10   3   0   29.02    1.99
  10   3   0   30.93    2.16
  11  -3   0   15.85    1.56
  11  -3   0   17.16    1.28
  11  -3   0   16.35    1.27
  11  -3   0   16.61    1.33
  11  -3   0   19.46    1.31
 -11  -3   0   15.23    2.05
  11  -3   0   18.90    1.30
  11   3   0   18.77    1.32
  11   3   0   14.21    1.26
  11   3   0   15.96    1.27
  11   3   0   16.61    1.43
  11   3   0   18.23    1.28
  11   3   0   14.38    1.25
 -11   3   0   11.63    2.03
  12  -3   0    3.62    0.61
  12  -3   0    4.66    0.45
  12  -3   0    2.95    0.49
  12  -3   0    3.16    0.49
  12   3   0    3.71    0.60
  12   3   0    4.51    0.59
 -12   3   0    3.59    0.68
  12   3   0    3.60    0.53
  12   3   0    4.66    0.50
  12   3   0    3.54    0.62
  13  -3   0    2.76    0.43
  13  -3   0    2.92    0.52
  13  -3   0    3.32    0.44
  13  -3   0    3.57    0.38
 -13  -3   0    3.14    0.51
  13   3   0    3.36    0.40
  13   3   0    3.31    0.57
  13   3   0    3.72    0.48
  13   3   0    3.10    0.55
   0  -4   0    1.52    0.24
   0  -4   0    2.07    0.29
   0  -4   0    2.26    0.39
   0  -4   0    1.75    0.31
   0  -4   0    2.13    0.36
   0   4   0    2.33    0.51
   0   4   0    1.34    0.26
   0   4   0    1.93    0.39
   1  -4   0   31.43    2.12
   1  -4   0   29.71    2.15
  -1  -4   0   28.90    2.12
  -1  -4   0   32.98    2.26
   1  -4   0   32.89    2.10
  -1  -4   0   27.91    2.16
   1  -4   0   29.62    2.10
   1  -4   0   30.26    2.12
   1   4   0   32.31    2.10
   1   4   0   29.74    2.10
   1   4   0   31.54    2.17
   1   4   0   30.06    2.24
  -1   4   0   31.33    2.29
   2  -4   0   13.93    1.11
   2  -4   0   16.59    1.09
  -2  -4   0   15.69    1.16
   2  -4   0   16.63    1.15
  -2  -4   0   13.12    1.19
   2  -4   0   15.54    1.12
  -2  -4   0   15.68    1.39
  -2   4   0   13.40    1.18
   2   4   0   14.64    1.11
   2   4   0   17.03    1.18
   2   4   0   15.36    1.11
  -2   4   0   18.02    1.39
  -3  -4   0   80.02    5.53
   3  -4   0   76.98    5.47
   3  -4   0   86.61    5.53
  -3  -4   0   88.25    5.72
   3  -4   0   77.52    5.43
   3  -4   0   84.60    5.44
   3  -4   0   81.50    5.46
  -3   4   0   84.31    5.66
   3   4   0   83.62    5.48
  -3   4   0   75.40    5.52
   3   4   0   74.20    5.43
   3   4   0   84.40    5.47
  -4  -4   0  147.53   10.44
  -4  -4   0  158.48   10.61
   4  -4   0  154.76   10.37
   4  -4   0  158.83   10.33
   4  -4   0  168.36   10.32
   4   4   0  156.70   10.35
  -4   4   0  152.12   10.71
  -4   4   0  142.77   10.53
  -4   4   0  162.51   10.41
   4   4   0  158.13   10.33
   4   4   0  156.20   10.35
   4   4   0  140.95   10.29
   5  -4   0   10.21    0.85
  -5  -4   0    9.87    1.08
  -5  -4   0    8.49    1.33
   5  -4   0   10.90    0.90
  -5  -4   0    8.07    1.18
   5  -4   0   11.18    0.82
  -5   4   0   10.93    1.51
   5   4   0   11.70    0.92
  -5   4   0    9.79    1.29
  -5   4   0   13.33    1.00
   5   4   0   10.86    0.91
   5   4   0   10.56    0.83
   6  -4   0    0.11    0.23
  -6  -4   0   -0.60    0.72
  -6  -4   0    0.45    0.48
   6  -4   0    0.20    0.18
  -6  -4   0   -0.33    0.48
   6  -4   0    0.44    0.24
  -6   4   0    0.47    0.80
  -6   4   0    0.44    0.88
  -6   4   0   -0.20    0.37
   6   4   0    0.29    0.31
   6   4   0    0.47    0.31
  -7  -4   0   13.78    1.49
   7  -4   0   13.80    1.24
  -7  -4   0   15.47    1.81
  -7  -4   0    9.49    1.48
   7  -4   0   12.45    1.04
   7   4   0   12.29    1.07
  -7   4   0   13.73    1.73
  -7   4   0   11.09    1.56
  -8  -4   0   12.51    2.01
   8  -4   0   12.50    1.10
   8  -4   0   12.44    1.02
   8  -4   0   12.12    1.06
   8  -4   0   13.96    1.03
   8  -4   0   12.73    1.04
  -8  -4   0   14.51    2.04
   8  -4   0   13.89    1.20
  -8  -4   0   10.93    1.49
   8   4   0   11.66    1.14
   8   4   0   14.99    1.13
   8   4   0   13.93    1.08
  -8   4   0   14.02    2.14
  -8   4   0   12.53    2.03
   8   4   0   13.73    1.09
   8   4   0   12.35    1.08
   8   4   0   13.46    1.03
   8   4   0   14.10    1.03
  -8   4   0   12.42    2.11
   8   4   0   13.93    1.18
   9  -4   0   18.33    1.41
   9  -4   0   19.14    1.38
   9  -4   0   18.53    1.37
  -9  -4   0   15.62    2.46
   9  -4   0   17.48    1.35
   9  -4   0   20.21    1.47
  -9  -4   0   14.90    1.92
   9  -4   0   19.55    1.50
  -9   4   0   15.66    2.16
   9   4   0   18.60    1.37
   9   4   0   19.13    1.38
   9   4   0   19.31    1.38
  -9   4   0   16.86    2.38
   9   4   0   15.00    1.58
   9   4   0   17.77    1.40
   9   4   0   18.61    1.37
   9   4   0   18.57    1.46
  10  -4   0    0.43    0.71
  10  -4   0    0.64    0.38
  10  -4   0    0.42    0.42
  10  -4   0    0.44    0.24
  10  -4   0    0.15    0.27
  10  -4   0    0.62    0.29
 -10  -4   0   -0.95    1.51
  10   4   0    0.45    0.45
  10   4   0    0.24    0.38
  10   4   0    0.76    0.69
  10   4   0    0.66    0.28
  10   4   0    0.51    0.27
  10   4   0    0.66    0.27
 -10   4   0    0.77    1.16
  10   4   0    0.65    0.32
  11  -4   0    0.55    0.37
  11  -4   0    0.45    0.29
  11  -4   0    0.27    0.22
  11  -4   0   -0.04    0.24
  11  -4   0    0.31    0.37
  11   4   0   -0.01    0.22
  11   4   0    0.01    0.30
  11   4   0    0.27    0.42
  11   4   0    0.12    0.23
  11   4   0   -0.25    0.25
  11   4   0    0.19    0.27
  12  -4   0    5.95    0.57
  12  -4   0    4.82    0.55
  12  -4   0    4.15    0.53
  12  -4   0    5.56    0.64
 -12  -4   0    4.84    0.64
  12   4   0    4.55    0.60
  12   4   0    4.16    0.56
  12   4   0    6.30    0.68
  12   4   0    4.86    0.58
 -12   4   0    5.27    0.69
  13  -4   0    5.58    0.46
  13  -4   0    5.11    0.52
  13  -4   0    5.70    0.51
  13  -4   0    5.24    0.52
  13   4   0    4.55    0.53
  13   4   0    5.52    0.56
  13   4   0    5.33    0.50
   0  -5   0   -0.04    0.17
   0  -5   0    0.19    0.19
   0  -5   0    0.05    0.13
   0  -5   0    0.41    0.30
   0   5   0    0.27    0.48
   0   5   0    0.63    0.41
   0   5   0    0.11    0.16
   0   5   0    0.22    0.30
  -1  -5   0   11.54    0.99
   1  -5   0   11.90    0.87
  -1  -5   0   11.93    0.95
  -1  -5   0    9.94    0.89
   1  -5   0   13.29    0.91
   1  -5   0   11.64    0.89
  -1   5   0   12.94    0.90
   1   5   0   11.23    0.91
  -1   5   0   13.85    1.24
   1   5   0   11.55    0.96
  -1   5   0   10.97    0.97
   1   5   0   12.00    0.88
  -2  -5   0   26.43    2.03
   2  -5   0   28.49    1.96
  -2  -5   0   26.47    2.12
  -2  -5   0   28.80    2.24
   2  -5   0   29.36    2.00
   2  -5   0   30.46    2.01
  -2   5   0   25.27    2.09
  -2   5   0   27.54    1.97
   2   5   0   29.88    2.08
  -2   5   0   28.79    2.34
   2   5   0   29.33    1.98
  -2   5   0   30.90    2.29
   2   5   0   30.33    2.01
   2   5   0   29.13    2.00
   3  -5   0   47.74    3.36
   3  -5   0   43.40    3.37
   3  -5   0   46.06    3.31
  -3  -5   0   53.65    3.66
  -3  -5   0   42.14    3.47
  -3  -5   0   53.54    3.45
  -3   5   0   53.15    3.66
   3   5   0   50.00    3.37
   3   5   0   49.55    3.34
   3   5   0   52.10    3.41
  -3   5   0   48.87    3.46
   3   5   0   49.74    3.37
  -3   5   0   51.14    3.75
   4  -5   0   10.47    0.87
  -4  -5   0    9.78    1.45
  -4  -5   0    8.36    1.01
   4  -5   0   10.45    0.87
  -4  -5   0   11.45    0.99
   4   5   0   11.15    0.90
   4   5   0    9.48    0.87
   4   5   0   10.60    0.84
  -4   5   0   11.81    1.48
  -4   5   0    8.81    0.96
   4   5   0   10.59    0.88
  -4   5   0    9.95    1.32
   5  -5   0   27.76    2.13
  -5  -5   0   31.59    2.61
  -5  -5   0   24.64    2.28
   5  -5   0   30.55    2.21
  -5  -5   0   32.35    2.31
   5   5   0   29.67    2.17
   5   5   0   33.21    2.19
  -5   5   0   31.02    2.60
   5   5   0   30.47    2.08
  -5   5   0   28.48    2.67
   6  -5   0   21.44    1.68
  -6  -5   0   24.32    2.26
   6  -5   0   19.99    1.63
  -6  -5   0   22.99    1.86
   6   5   0   22.84    1.66
  -6   5   0   21.18    2.35
  -6   5   0   22.59    1.74
   6   5   0   22.39    1.54
   6   5   0   20.75    1.67
  -6   5   0   17.05    2.21
   7  -5   0  124.50    8.33
   7  -5   0  129.66    8.36
   7  -5   0  114.23    8.32
   7  -5   0  121.00    8.41
  -7  -5   0  133.23    8.96
   7  -5   0  126.64    8.33
   7  -5   0  121.87    8.33
  -7  -5   0  134.32    8.70
   7   5   0  127.99    8.34
  -7   5   0  115.00    8.86
   7   5   0  116.43    8.30
   7   5   0  122.93    8.32
  -7   5   0  114.43    9.03
   7   5   0  127.85    8.35
   7   5   0  116.68    8.34
   7   5   0  138.05    8.50
   7   5   0  133.82    8.47
   8  -5   0    0.70    0.27
  -8  -5   0    0.62    0.83
   8  -5   0    0.95    0.30
  -8  -5   0   -0.11    0.72
   8  -5   0    0.71    0.33
   8  -5   0    0.44    0.28
   8  -5   0    0.45    0.24
   8  -5   0    0.44    0.42
  -8  -5   0   -0.28    1.33
   8   5   0    0.68    0.28
  -8   5   0    1.48    1.28
  -8   5   0    5.34    1.97
   8   5   0    0.47    0.43
   8   5   0    0.17    0.36
   8   5   0    0.34    0.26
  -8   5   0    0.01    0.93
   8   5   0    1.47    0.34
   8   5   0    0.50    0.38
   8   5   0    0.43    0.32
   9  -5   0    0.83    0.23
   9  -5   0    0.80    0.67
  -9  -5   0    0.15    0.96
   9  -5   0    0.65    0.36
  -9  -5   0   -0.23    2.20
   9  -5   0    0.33    0.34
   9  -5   0    0.37    0.30
   9  -5   0    0.57    0.36
   9   5   0    0.29    0.25
   9   5   0    0.96    0.31
   9   5   0    0.77    0.43
  -9   5   0   -0.20    1.49
   9   5   0    0.39    0.68
   9   5   0    0.32    0.40
   9   5   0    0.35    0.32
  10  -5   0    1.15    0.34
  10  -5   0    1.99    0.47
 -10  -5   0    1.06    0.58
  10  -5   0    1.19    0.31
 -10  -5   0    1.71    1.11
  10  -5   0    1.14    0.30
  10  -5   0    0.98    0.74
  10  -5   0    1.41    0.32
  10   5   0    1.63    0.43
 -10   5   0    1.34    1.23
  10   5   0    0.98    0.72
  10   5   0    1.24    0.35
  10   5   0    1.33    0.36
  10   5   0    1.44    0.36
  10   5   0    1.46    0.40
  11  -5   0    0.24    0.24
  11  -5   0   -0.05    0.28
  11  -5   0    0.36    0.25
  11  -5   0    0.26    0.27
  11  -5   0   -0.10    0.25
 -11  -5   0   -0.39    0.93
  11   5   0    0.40    0.25
  11   5   0    0.31    0.44
  11   5   0   -0.44    0.40
  11   5   0    0.04    0.32
  11   5   0    0.15    0.25
  12  -5   0    9.68    0.78
  12  -5   0    9.60    0.76
  12  -5   0    8.69    0.76
  12  -5   0    9.72    0.76
  12   5   0    9.03    0.73
  12   5   0    8.74    0.80
  12   5   0    9.02    0.79
 -12   5   0    7.49    0.88
  12   5   0   10.14    0.80
  12   5   0    8.60    0.76
  13  -5   0    6.74    0.58
  13  -5   0    6.28    0.58
  13   5   0    5.26    0.54
  13   5   0    5.96    0.52
 -13   5   0    4.22    0.55
  13   5   0    4.90    0.50
  13   5   0    6.49    0.56
   0  -6   0   56.94    3.87
   0  -6   0   57.13    3.89
   0  -6   0   59.88    3.88
   0   6   0   59.15    3.84
   0   6   0   49.69    3.96
  -1  -6   0   47.97    3.39
  -1  -6   0   50.54    3.40
   1  -6   0   49.72    3.34
  -1  -6   0   51.12    3.34
  -1  -6   0   48.16    3.45
   1   6   0   47.24    3.43
  -1   6   0   47.70    3.30
   1   6   0   50.33    3.30
   1   6   0   43.72    3.31
  -1   6   0   51.60    3.57
  -1   6   0   53.01    3.63
  -1   6   0   42.50    3.43
   2  -6   0   34.12    2.41
  -2  -6   0   31.99    2.50
   2  -6   0   33.01    2.40
  -2  -6   0   34.88    2.49
  -2  -6   0   38.42    2.44
  -2   6   0   39.99    2.79
   2   6   0   35.63    2.40
   2   6   0   33.19    2.51
  -2   6   0   29.87    2.49
   2   6   0   35.22    2.42
  -2   6   0   34.03    2.70
  -2   6   0   34.03    2.36
   3  -6   0    0.79    0.24
  -3  -6   0    0.70    0.50
  -3  -6   0    1.25    0.43
   3  -6   0    0.43    0.26
  -3  -6   0    1.57    0.67
   3   6   0    0.70    0.23
   3   6   0    0.62    0.28
  -3   6   0    1.53    0.86
  -3   6   0    0.98    0.35
  -3   6   0    0.79    0.77
   3   6   0    1.07    0.39
   3   6   0    0.68    0.36
  -3   6   0    0.65    0.22
  -4  -6   0    2.21    0.64
  -4  -6   0    3.17    0.60
   4  -6   0    2.55    0.39
  -4  -6   0    3.33    0.94
   4  -6   0    2.47    0.42
   4   6   0    1.92    0.47
   4   6   0    2.24    0.39
   4   6   0    3.70    0.53
  -4   6   0    2.78    0.60
  -4   6   0    2.56    0.98
  -4   6   0    3.74    1.05
   4   6   0    3.45    0.50
  -5  -6   0    1.56    0.50
  -5  -6   0    1.80    0.95
   5  -6   0    1.38    0.39
  -5  -6   0    1.52    0.71
   5  -6   0    1.01    0.32
  -5   6   0    1.63    0.54
   5   6   0    2.27    0.49
   5   6   0    1.65    0.45
  -5   6   0    3.14    1.20
   5   6   0    2.14    0.35
  -5   6   0    2.14    0.82
   6  -6   0    4.80    0.70
   6  -6   0    4.54    0.49
  -6  -6   0    6.80    1.41
   6  -6   0    4.48    0.53
   6  -6   0    4.80    0.49
  -6  -6   0    2.38    0.93
   6  -6   0    3.92    0.55
  -6  -6   0    5.09    0.87
   6  -6   0    4.60    0.66
   6  -6   0    4.87    0.58
   6  -6   0    5.19    0.51
  -6   6   0    4.09    1.26
   6   6   0    4.21    0.73
   6   6   0    4.84    0.74
  -6   6   0    2.89    1.37
  -6   6   0    4.82    0.87
   6   6   0    4.71    0.50
   6   6   0    4.92    0.59
   6   6   0    5.76    0.68
   6   6   0    4.98    0.54
   6   6   0    4.87    0.53
   6   6   0    5.65    0.67
   6   6   0    4.53    0.56
   7  -6   0   10.56    0.84
   7  -6   0   10.08    0.84
   7  -6   0    9.73    0.86
   7  -6   0    9.79    0.87
   7  -6   0    9.22    1.22
  -7  -6   0    6.97    1.62
   7  -6   0    9.52    1.05
  -7  -6   0    9.88    1.36
  -7  -6   0    8.07    1.49
   7  -6   0    8.69    0.80
   7   6   0    9.40    0.79
   7   6   0    9.09    1.07
   7   6   0    9.39    1.08
   7   6   0   11.49    0.89
   7   6   0   11.54    0.95
  -7   6   0    9.84    1.83
  -7   6   0   11.93    2.34
   7   6   0   11.72    0.93
   7   6   0    9.73    0.83
   7   6   0    9.58    0.85
   8  -6   0    6.94    0.59
   8  -6   0    6.40    0.64
   8  -6   0    6.37    0.61
   8  -6   0    5.60    0.66
  -8  -6   0    5.72    1.67
  -8  -6   0    6.04    1.16
   8  -6   0    6.26    0.80
   8  -6   0    7.19    0.72
   8   6   0    8.23    0.98
   8   6   0    6.39    0.69
  -8   6   0    5.13    1.65
   8   6   0    7.08    0.67
   8   6   0    4.99    0.66
   8   6   0    4.77    0.60
   8   6   0    5.16    0.66
  -8   6   0    7.91    2.07
   8   6   0    6.14    0.69
   9  -6   0    1.24    0.43
   9  -6   0    1.23    0.39
   9  -6   0    1.02    0.50
   9  -6   0    1.15    0.29
  -9  -6   0    1.33    1.41
   9  -6   0    1.06    0.25
   9  -6   0    1.40    0.30
   9   6   0    1.12    0.44
   9   6   0    1.08    0.37
   9   6   0    0.90    0.30
  -9   6   0    0.54    1.16
   9   6   0    1.14    0.45
   9   6   0    1.89    0.77
   9   6   0    1.45    0.48
  10  -6   0   -0.20    0.26
  10  -6   0    0.34    0.35
  10  -6   0    0.24    0.24
  10  -6   0    0.36    0.30
  10  -6   0   -0.12    0.25
  10   6   0   -0.16    0.44
  10   6   0   -0.04    0.41
  10   6   0    0.33    0.25
  10   6   0   -0.04    0.26
  10   6   0   -0.22    0.31
  11  -6   0    0.00    0.34
  11  -6   0   -0.23    0.25
  11  -6   0   -0.03    0.24
  11  -6   0   -0.47    0.35
  11  -6   0   -0.14    0.21
  11   6   0    0.27    0.23
  11   6   0    0.22    0.31
  11   6   0    0.09    0.45
  11   6   0    0.14    0.30
  11   6   0   -0.10    0.25
  12  -6   0    7.54    0.66
  12  -6   0    7.22    0.57
  12  -6   0    5.50    0.50
  12   6   0    5.76    0.57
  12   6   0    6.44    0.64
  12   6   0    5.75    0.53
  12   6   0    5.18    0.57
  12   6   0    6.59    0.62
 -12   6   0    7.44    0.86
   0  -7   0    0.04    0.24
   0  -7   0    0.10    0.23
   0   7   0   -0.30    0.42
   0   7   0   -0.12    0.19
  -1  -7   0    3.72    0.46
   1  -7   0    3.75    0.50
   1  -7   0    3.31    0.55
  -1  -7   0    3.55    0.53
   1   7   0    4.33    0.73
  -1   7   0    3.76    0.42
  -1   7   0    3.44    0.68
   1   7   0    3.74    0.45
   2  -7   0   71.86    4.64
  -2  -7   0   65.99    4.80
  -2  -7   0   74.11    4.67
  -2  -7   0   67.32    4.74
   2  -7   0   63.59    4.62
  -2  -7   0   65.64    4.71
   2   7   0   66.29    4.75
   2   7   0   64.88    4.61
  -2   7   0   66.92    4.59
  -2   7   0   70.57    5.01
  -2   7   0   69.05    4.78
   3  -7   0   31.42    2.48
   3  -7   0   40.02    2.54
  -3  -7   0   33.26    2.62
  -3  -7   0   37.46    2.56
  -3  -7   0   31.87    2.66
  -3  -7   0   40.44    2.84
   3   7   0   30.05    2.48
  -3   7   0   38.89    2.93
   3   7   0   31.85    2.59
  -3   7   0   36.78    3.02
   3   7   0   37.91    2.46
  -3   7   0   34.22    2.43
  -3   7   0   35.01    2.67
  -4  -7   0    9.57    1.10
  -4  -7   0   12.80    1.42
  -4  -7   0    9.74    1.06
   4  -7   0   10.59    0.98
   4  -7   0   10.18    0.87
  -4   7   0   10.48    1.95
   4   7   0    9.13    0.87
  -4   7   0   10.82    1.62
   4   7   0   10.32    0.95
   4   7   0   10.18    0.92
  -4   7   0    9.89    1.03
  -5  -7   0    8.45    1.32
   5  -7   0    9.96    0.81
   5  -7   0    8.76    0.78
   5  -7   0   10.45    0.80
  -5  -7   0   11.10    1.61
   5  -7   0    9.26    0.83
   5  -7   0    9.26    1.00
   5  -7   0   10.20    0.82
   5  -7   0   10.15    0.89
   5  -7   0    8.33    0.77
   5   7   0    9.65    0.85
   5   7   0   11.04    0.85
   5   7   0    9.54    0.91
   5   7   0    9.89    1.00
   5   7   0    9.72    0.98
  -5   7   0    6.65    1.62
   5   7   0   10.99    0.89
   5   7   0   10.07    0.95
  -5   7   0   11.28    1.49
   5   7   0    9.92    0.80
  -5   7   0    8.85    1.15
   6  -7   0   -0.02    0.26
   6  -7   0    0.09    0.32
   6  -7   0    0.08    0.34
   6  -7   0   -0.07    0.19
   6  -7   0    0.51    0.37
  -6  -7   0   -1.01    0.85
  -6  -7   0    0.29    1.23
   6  -7   0   -0.33    0.19
   6  -7   0    0.54    0.29
   6   7   0   -0.12    0.39
   6   7   0    0.17    0.20
  -6   7   0    0.47    0.75
  -6   7   0    0.03    1.51
   6   7   0   -0.32    0.29
  -6   7   0    0.72    0.88
   6   7   0   -0.06    0.42
   6   7   0   -0.23    0.36
   6   7   0   -0.13    0.34
   6   7   0    1.16    0.59
   6   7   0   -0.31    0.25
   6   7   0    0.60    0.53
   7  -7   0   16.60    1.31
   7  -7   0   17.30    1.37
  -7  -7   0   17.28    1.77
  -7  -7   0   12.44    2.19
   7  -7   0   17.44    1.22
   7  -7   0   16.69    1.24
   7  -7   0   16.38    1.29
   7  -7   0   17.17    1.24
   7   7   0   14.79    1.27
   7   7   0   17.79    1.22
   7   7   0   15.48    1.47
  -7   7   0   15.99    1.29
  -7   7   0   10.26    2.47
   7   7   0   18.53    1.34
   7   7   0   15.69    1.26
   7   7   0   13.95    1.22
  -7   7   0   16.00    2.03
   7   7   0   14.47    1.31
   7   7   0   16.71    1.29
  -8  -7   0    0.50    0.90
   8  -7   0    0.06    0.22
   8  -7   0    0.83    0.49
   8  -7   0    0.20    0.23
   8  -7   0    0.25    0.20
   8  -7   0    0.27    0.37
   8  -7   0    0.39    0.34
   8   7   0   -0.16    0.29
   8   7   0   -0.17    0.72
   8   7   0   -0.12    0.34
  -8   7   0   -0.27    0.93
  -8   7   0   -0.33    0.41
   8   7   0    0.00    0.29
   8   7   0   -0.17    0.21
   8   7   0    0.27    0.32
   8   7   0    0.17    0.24
   9  -7   0    2.71    0.42
   9  -7   0    2.73    0.38
   9  -7   0    2.00    0.41
   9  -7   0    2.34    0.45
   9  -7   0    1.96    0.75
  -9  -7   0    1.61    1.02
   9  -7   0    2.10    0.37
   9   7   0    1.87    0.38
  -9   7   0    1.93    1.62
   9   7   0    2.65    0.51
   9   7   0    2.34    0.44
   9   7   0    2.56    0.43
   9   7   0    1.52    0.77
   9   7   0    3.05    0.57
   9   7   0    2.56    0.46
  10  -7   0    1.38    0.39
  10  -7   0    1.29    0.40
  10  -7   0    1.98    0.33
  10  -7   0    2.85    0.42
  10  -7   0    1.91    0.31
  10   7   0    1.50    0.40
  10   7   0    1.76    0.48
  10   7   0    1.75    0.41
  10   7   0    0.92    0.52
  10   7   0    1.06    0.42
  11  -7   0   12.94    1.07
  11  -7   0   12.87    0.97
  11  -7   0   13.45    0.99
  11  -7   0   12.62    0.98
  11   7   0   12.67    1.02
  11   7   0   13.78    1.06
  11   7   0   13.52    1.06
  11   7   0   11.91    1.04
  12  -7   0    8.14    0.61
 -12  -7   0    7.59    0.72
  12  -7   0    6.67    0.58
  12  -7   0    8.08    0.60
  12   7   0    6.60    0.62
  12   7   0    6.69    0.70
  12   7   0    9.09    0.65
 -12   7   0    7.93    0.72
  12   7   0    7.21    0.65
   0  -8   0    6.47    0.75
   0   8   0    5.06    0.77
   0   8   0    5.26    0.67
  -1  -8   0    0.76    0.34
   1  -8   0    0.82    0.25
   1  -8   0    0.73    0.38
   1   8   0    0.64    0.26
  -1   8   0    1.30    0.35
  -1   8   0    1.04    0.46
   1   8   0   -0.02    0.58
   2  -8   0    6.24    0.63
  -2  -8   0    6.23    0.79
  -2  -8   0    6.99    0.90
   2  -8   0    6.32    0.64
   2  -8   0    5.90    0.65
   2  -8   0    6.18    0.62
   2  -8   0    5.45    0.72
  -2   8   0    6.50    0.58
  -2   8   0    6.78    0.54
   2   8   0    5.04    0.74
  -2   8   0    3.49    0.86
  -2   8   0    5.18    0.56
   2   8   0    5.76    0.62
   2   8   0    5.98    0.63
   2   8   0    6.05    0.62
   2   8   0    6.02    0.88
   2   8   0    5.64    0.55
  -3  -8   0   12.83    1.18
   3  -8   0   11.87    0.99
   3  -8   0   12.34    1.04
   3  -8   0   12.59    0.96
  -3  -8   0   12.25    1.17
   3  -8   0   12.36    1.09
   3  -8   0   11.27    0.98
   3   8   0   10.26    1.09
  -3   8   0   11.56    0.93
   3   8   0   13.80    1.06
  -3   8   0   12.75    1.47
   3   8   0   12.71    0.95
   3   8   0   11.63    0.96
  -3   8   0   11.78    0.95
   3   8   0   13.36    0.95
   3   8   0   12.67    1.01
   3   8   0   10.09    1.23
  -3   8   0   12.77    1.01
   3   8   0   12.28    1.07
  -3   8   0   11.65    1.34
   4  -8   0   16.65    1.27
   4  -8   0   16.90    1.38
  -4  -8   0   18.24    1.52
   4  -8   0   16.34    1.28
   4  -8   0   16.24    1.34
  -4  -8   0   17.20    1.47
   4  -8   0   16.66    1.24
   4  -8   0   16.14    1.29
   4   8   0   15.97    1.26
   4   8   0   16.03    1.25
  -4   8   0   15.64    1.62
   4   8   0   16.39    1.29
   4   8   0   17.58    1.35
   4   8   0   13.84    1.31
   4   8   0   17.04    1.24
  -4   8   0   16.29    1.82
  -4   8   0   16.28    1.24
  -4   8   0   17.79    1.22
   4   8   0   17.81    1.24
   5  -8   0    2.02    0.32
  -5  -8   0    1.55    0.92
   5  -8   0    1.20    0.33
  -5  -8   0    0.61    0.46
   5  -8   0    1.53    0.28
   5  -8   0    2.16    0.55
   5  -8   0    2.26    0.39
   5   8   0    1.28    0.29
  -5   8   0    1.94    0.90
   5   8   0    1.16    0.37
   5   8   0    1.85    0.62
   5   8   0    1.24    0.39
   5   8   0    1.09    0.35
   5   8   0    0.71    0.26
   5   8   0    1.62    0.32
  -5   8   0    0.82    0.83
  -5   8   0    2.29    0.51
   6  -8   0    3.15    0.43
   6  -8   0    2.99    0.54
   6  -8   0    2.54    0.46
   6  -8   0    2.68    0.43
  -6  -8   0    2.76    0.73
   6  -8   0    2.54    0.38
  -6  -8   0    1.40    0.81
   6  -8   0    2.21    0.39
   6   8   0    2.72    0.42
   6   8   0    2.23    0.39
  -6   8   0    1.25    0.99
   6   8   0    3.70    0.67
   6   8   0    2.90    0.53
   6   8   0    1.75    0.67
  -6   8   0    2.77    0.46
   6   8   0    2.04    0.36
   6   8   0    2.66    0.49
   7  -8   0    8.01    0.71
  -7  -8   0    4.85    1.39
   7  -8   0    8.07    0.92
  -7  -8   0    8.93    0.98
   7  -8   0    8.87    0.86
   7  -8   0    8.04    0.77
   7  -8   0    8.34    0.72
   7  -8   0    8.29    0.74
   7   8   0    8.44    0.79
   7   8   0    8.79    0.76
   7   8   0    8.60    1.07
  -7   8   0    9.21    0.98
   7   8   0    6.46    1.04
   7   8   0    8.73    0.78
   7   8   0    8.66    0.76
   7   8   0    9.72    0.82
  -7   8   0    7.35    1.47
   8  -8   0    1.09    0.52
  -8  -8   0   -0.23    0.48
  -8  -8   0    0.67    1.25
   8  -8   0    0.60    0.27
   8  -8   0    0.76    0.26
   8  -8   0    0.62    0.31
   8  -8   0    0.67    0.34
   8  -8   0    1.04    0.24
   8   8   0    0.48    0.54
   8   8   0    0.69    0.27
   8   8   0   -0.14    0.71
   8   8   0    0.56    0.30
   8   8   0    0.34    0.33
  -8   8   0    0.45    0.29
  -8   8   0    1.03    1.07
   8   8   0    0.31    0.25
   9  -8   0   25.10    1.62
   9  -8   0   19.59    1.62
  -9  -8   0   22.03    1.87
   9  -8   0   23.81    1.60
   9  -8   0   22.80    1.63
   9  -8   0   21.16    1.69
   9   8   0   22.47    1.64
   9   8   0   20.78    1.64
   9   8   0   24.18    1.66
  -9   8   0   23.09    1.67
   9   8   0   23.10    1.74
   9   8   0   22.31    1.70
  10  -8   0    9.01    0.69
 -10  -8   0    5.67    0.82
  10  -8   0    6.88    0.69
  10  -8   0    8.93    0.73
  10  -8   0    7.20    0.67
  10   8   0    8.51    0.74
  10   8   0    6.30    0.76
  10   8   0    9.42    0.78
  10   8   0    7.96    0.80
  11  -8   0    0.54    0.21
  11  -8   0    0.64    0.18
 -11  -8   0    1.64    0.55
  11  -8   0    1.31    0.31
  11   8   0    1.28    0.29
  11   8   0    1.20    0.37
  11   8   0    0.93    0.32
  11   8   0    1.80    0.38
 -11   8   0    1.10    0.55
   0  -9   0   -0.23    0.22
   0  -9   0    0.36    0.34
   0  -9   0    0.42    0.27
   0   9   0   -0.12    0.23
   0   9   0    0.39    0.22
   0   9   0    0.41    0.30
   0   9   0    0.61    0.40
   0   9   0    0.51    0.27
   0   9   0    0.17    0.72
  -1  -9   0   24.84    1.82
   1  -9   0   24.42    1.79
   1  -9   0   22.46    1.75
  -1  -9   0   28.30    1.97
   1  -9   0   25.38    1.85
  -1  -9   0   24.38    1.79
  -1   9   0   23.07    1.81
   1   9   0   24.97    1.78
   1   9   0   20.49    2.00
  -1   9   0   26.28    1.78
   1   9   0   23.32    1.83
  -1   9   0   22.44    2.15
   1   9   0   25.93    1.76
  -1   9   0   23.43    1.78
  -1   9   0   25.77    1.80
   1   9   0   25.18    1.77
   2  -9   0   42.42    2.93
  -2  -9   0   43.99    3.00
  -2  -9   0   42.58    3.07
  -2  -9   0   41.37    2.98
   2  -9   0   41.60    2.92
   2  -9   0   44.29    3.01
   2   9   0   43.53    2.95
  -2   9   0   45.52    2.98
   2   9   0   43.31    2.93
  -2   9   0   42.50    2.92
   2   9   0   36.42    2.96
   2   9   0   42.28    2.95
  -2   9   0   39.22    3.23
  -2   9   0   43.89    2.96
  -2   9   0   40.96    2.94
   3  -9   0   28.11    2.12
   3  -9   0   28.63    2.01
  -3  -9   0   31.72    2.30
  -3  -9   0   27.70    2.04
   3  -9   0   29.81    2.03
  -3   9   0   28.48    2.03
  -3   9   0   24.68    2.31
   3   9   0   26.65    1.98
   3   9   0   24.00    2.07
   3   9   0   29.08    2.02
  -3   9   0   28.53    2.13
  -3   9   0   27.53    1.97
  -3   9   0   29.75    2.05
   3   9   0   27.57    2.02
  -4  -9   0   35.84    2.71
   4  -9   0   32.46    2.35
  -4  -9   0   32.39    2.39
   4  -9   0   34.27    2.47
   4  -9   0   33.64    2.34
   4   9   0   31.66    2.32
   4   9   0   33.56    2.37
  -4   9   0   34.35    2.34
   4   9   0   32.39    2.42
   4   9   0   33.21    2.35
   4   9   0   34.96    2.36
  -4   9   0   34.08    2.37
  -4   9   0   33.83    2.39
   4   9   0   31.48    2.38
   4   9   0   31.11    2.43
   5  -9   0   43.16    2.99
   5  -9   0   41.45    2.90
   5  -9   0   40.24    2.88
   5  -9   0   39.94    2.89
  -5  -9   0   45.01    3.03
   5   9   0   38.66    2.89
   5   9   0   42.15    2.97
  -5   9   0   37.82    3.48
  -5   9   0   40.23    2.93
   5   9   0   42.52    2.90
   5   9   0   41.08    2.89
   5   9   0   44.72    2.96
   5   9   0   41.74    2.98
  -5   9   0   44.38    2.93
   6  -9   0   16.37    1.19
   6  -9   0   14.58    1.31
  -6  -9   0   16.98    1.44
  -6  -9   0   17.04    1.61
   6  -9   0   14.60    1.24
   6  -9   0   15.31    1.20
   6   9   0   14.28    1.25
  -6   9   0   15.60    1.93
   6   9   0   14.98    1.31
   6   9   0   15.13    1.25
   6   9   0   17.24    1.29
  -6   9   0   14.58    1.24
   7  -9   0    2.59    0.36
  -7  -9   0    2.68    0.52
  -7  -9   0    1.19    1.10
   7  -9   0    2.74    0.75
   7  -9   0    2.46    0.41
   7  -9   0    1.82    0.36
   7   9   0    1.82    0.63
   7   9   0    2.06    0.55
   7   9   0    2.09    0.48
   7   9   0    2.42    0.43
   7   9   0    1.02    0.40
  -7   9   0    2.36    0.39
   7   9   0    2.91    0.52
  -7   9   0    1.58    1.07
   8  -9   0    9.29    0.94
   8  -9   0   10.15    0.85
  -8  -9   0   10.10    0.99
   8  -9   0   11.46    0.85
   8   9   0    9.77    1.01
   8   9   0   11.36    0.92
   8   9   0   10.62    0.91
   8   9   0    9.21    1.14
  -8   9   0   10.10    0.88
   8   9   0    8.70    0.85
   9  -9   0    2.61    0.42
   9  -9   0    3.58    0.44
  -9  -9   0    2.57    0.52
   9  -9   0    3.25    0.41
   9  -9   0    2.50    0.42
   9   9   0    2.57    0.44
   9   9   0    3.09    0.52
   9   9   0    2.17    0.52
   9   9   0    3.02    0.41
  -9   9   0    3.14    0.58
   9   9   0    2.67    0.48
 -10  -9   0   14.76    1.19
  10  -9   0   17.13    1.20
  10  -9   0   16.92    1.14
  10   9   0   15.36    1.16
  10   9   0   16.71    1.16
  10   9   0   14.67    1.13
  10   9   0   12.43    1.20
   0 -10   0   96.14    6.48
   0 -10   0  103.27    6.60
   0 -10   0  100.43    6.50
   0  10   0   89.58    6.46
   0  10   0   94.72    6.52
   0  10   0   92.45    6.46
   0  10   0   96.66    6.49
  -1 -10   0    6.64    0.77
   1 -10   0    6.07    0.70
  -1 -10   0    4.94    0.63
  -1 -10   0    5.55    0.94
   1 -10   0    6.55    0.74
   1 -10   0    5.97    0.86
   1  10   0    4.84    0.67
  -1  10   0    5.55    0.58
  -1  10   0    4.14    0.60
  -1  10   0    5.37    0.80
   1  10   0    5.57    0.65
   1  10   0    5.66    0.74
  -1  10   0    6.57    0.85
   1  10   0    5.14    0.69
  -2 -10   0   20.09    1.60
   2 -10   0   19.92    1.47
  -2 -10   0   20.97    1.51
   2 -10   0   19.19    1.48
  -2 -10   0   20.69    1.66
   2 -10   0   17.84    1.56
   2  10   0   19.74    1.52
   2  10   0   20.00    1.49
  -2  10   0   19.88    1.47
  -2  10   0   20.05    1.53
   2  10   0   17.93    1.61
  -2  10   0   19.77    1.51
  -2  10   0   21.62    1.59
   2  10   0   22.19    1.52
   3 -10   0    2.98    0.56
  -3 -10   0    2.05    0.51
  -3 -10   0    3.31    0.68
   3 -10   0    2.41    0.43
  -3 -10   0    2.51    0.56
   3 -10   0    3.57    0.55
   3  10   0    2.54    0.46
  -3  10   0    3.43    0.43
  -3  10   0    2.19    0.54
   3  10   0    2.17    0.37
   3  10   0    1.73    0.45
  -3  10   0    2.63    0.47
   3  10   0    2.30    0.42
   4 -10   0    5.39    0.67
  -4 -10   0    4.74    0.69
  -4 -10   0    6.14    0.69
   4 -10   0    4.99    0.71
   4 -10   0    4.86    0.57
  -4 -10   0    5.28    0.89
   4  10   0    5.67    0.58
  -4  10   0    4.66    0.83
  -4  10   0    4.72    0.70
   4  10   0    5.20    0.67
   4  10   0    5.00    0.84
  -4  10   0    5.38    0.56
   4  10   0    4.92    0.59
   4  10   0    5.79    0.72
  -5 -10   0   15.66    1.46
   5 -10   0   17.16    1.25
   5 -10   0   12.48    1.38
  -5 -10   0   15.06    1.35
  -5 -10   0   16.54    1.36
   5 -10   0   16.13    1.23
   5 -10   0   14.57    1.18
  -5  10   0   15.66    1.19
   5  10   0   17.14    1.24
   5  10   0   15.96    1.35
   5  10   0   14.45    1.16
  -5  10   0   13.20    1.21
   5  10   0   14.71    1.18
  -6 -10   0   18.31    1.37
   6 -10   0   16.10    1.21
   6 -10   0   15.90    1.22
   6 -10   0   15.53    1.21
   6  10   0   14.69    1.25
   6  10   0   13.09    1.31
   6  10   0   14.09    1.15
   6  10   0   14.96    1.17
  -6  10   0   13.75    1.27
   7 -10   0    9.04    0.73
   7 -10   0    7.57    0.69
   7 -10   0    7.61    0.70
  -7 -10   0    7.44    0.81
   7  10   0    8.47    0.71
   7  10   0    7.95    1.08
  -7  10   0    7.75    0.76
   7  10   0    7.90    0.82
   7  10   0    7.59    0.95
   7  10   0    7.89    0.73
  -8 -10   0   20.56    1.51
   8 -10   0   18.72    1.42
   8 -10   0   17.72    1.35
   8 -10   0   17.78    1.36
   8  10   0   19.69    1.51
   8  10   0   18.46    1.37
  -8  10   0   18.97    1.38
   8  10   0   18.73    1.58
   8  10   0   19.79    1.39
   9 -10   0    2.01    0.36
  -9 -10   0    2.48    0.53
   9 -10   0    2.44    0.32
   9  10   0    2.33    0.35
  -9  10   0    1.92    0.36
   9  10   0    2.16    0.38
   0 -11   0   -0.13    0.24
   0 -11   0   -0.04    0.38
   0 -11   0    0.53    0.42
   0  11   0   -0.44    0.28
   0  11   0    0.55    0.43
   0  11   0    0.04    0.40
   0  11   0    0.37    0.29
   1 -11   0    2.37    0.37
   1 -11   0    3.61    0.60
   1 -11   0    2.48    0.47
  -1 -11   0    1.04    0.64
  -1 -11   0    2.77    0.51
  -1 -11   0    2.79    0.49
  -1  11   0    3.05    0.43
   1  11   0    2.56    0.44
  -1  11   0    2.79    0.65
  -1  11   0    2.85    0.47
   1  11   0    2.84    0.48
   1  11   0    3.57    0.69
   1  11   0    2.29    0.44
  -1  11   0    2.78    0.54
   2 -11   0    0.92    0.27
  -2 -11   0    0.70    0.67
   2 -11   0    1.35    0.36
  -2 -11   0    1.26    0.40
   2 -11   0    1.57    0.46
  -2 -11   0    1.36    0.45
  -2  11   0    1.11    0.31
  -2  11   0    1.14    0.46
   2  11   0    0.70    0.48
   2  11   0    0.10    0.36
  -2  11   0    1.49    0.57
   2  11   0    1.28    0.41
   2  11   0    1.17    0.46
  -2  11   0    1.06    0.35
   3 -11   0    3.67    0.48
   3 -11   0    3.83    0.49
  -3 -11   0    3.03    0.56
  -3 -11   0    2.07    0.78
  -3 -11   0    3.02    0.56
   3 -11   0    4.16    0.71
   3  11   0    5.29    0.66
  -3  11   0    3.87    0.51
   3  11   0    3.57    0.68
   3  11   0    3.42    0.52
  -3  11   0    3.42    0.54
  -3  11   0    4.40    0.77
   3  11   0    4.06    0.66
  -4 -11   0   -0.22    0.32
   4 -11   0    0.04    0.23
   4 -11   0    0.40    0.23
  -4 -11   0   -0.26    0.39
  -4  11   0    0.36    0.42
   4  11   0   -0.32    0.37
  -4  11   0    0.47    0.32
   4  11   0    0.56    0.31
   4  11   0   -0.23    0.40
   4  11   0    0.24    0.35
  -4  11   0    1.15    0.27
   5 -11   0   18.12    1.28
  -5 -11   0   16.17    1.35
   5 -11   0   16.68    1.33
   5  11   0   17.15    1.36
   5  11   0   17.60    1.33
   5  11   0   15.43    1.33
  -5  11   0   16.47    1.32
  -5  11   0   18.94    1.31
   5  11   0   18.46    1.39
   6 -11   0   -0.15    0.19
   6 -11   0    0.42    0.28
  -6 -11   0   -0.99    0.33
  -6 -11   0    0.23    0.30
   6  11   0   -0.04    0.26
  -6  11   0    0.11    0.27
   6  11   0    0.02    0.39
   6  11   0   -0.04    0.23
  -7 -11   0    5.75    0.79
   7 -11   0    5.16    0.51
   7 -11   0    5.22    0.56
  -7 -11   0    4.55    0.56
  -7  11   0    5.28    0.56
   7  11   0    4.20    0.51
   7  11   0    5.61    0.63
   8 -11   0    0.62    0.22
   8 -11   0    0.20    0.16
  -8 -11   0    0.70    0.39
  -8 -11   0    0.06    0.28
   8  11   0    0.28    0.24
   8  11   0    0.18    0.23
  -8  11   0    0.30    0.23
  -8  11   0   -0.03    0.30
   0 -12   0   76.25    5.36
   0 -12   0   78.85    5.34
   0  12   0   77.53    5.40
   0  12   0   87.31    5.45
   0  12   0   73.07    5.36
   0  12   0   83.32    5.34
  -1 -12   0   20.27    1.35
  -1 -12   0   16.97    1.31
   1 -12   0   18.85    1.34
   1 -12   0   16.03    1.29
   1  12   0   18.97    1.32
  -1  12   0   15.32    1.40
  -1  12   0   16.48    1.35
  -1  12   0   15.66    1.30
  -1  12   0   19.48    1.32
   1  12   0   16.17    1.30
   1  12   0   15.18    1.33
   1  12   0   18.44    1.48
  -2 -12   0    1.34    0.32
   2 -12   0    1.39    0.37
   2 -12   0    1.51    0.35
  -2 -12   0    0.89    0.29
   2  12   0    0.30    0.45
  -2  12   0    1.21    0.32
  -2  12   0    1.09    0.33
  -2  12   0    1.30    0.46
   2  12   0    1.00    0.31
   2  12   0    0.82    0.34
   2  12   0    0.66    0.27
   3 -12   0    4.11    0.63
  -3 -12   0    3.83    0.68
   3 -12   0    4.33    0.59
  -3 -12   0    5.11    0.64
  -3  12   0    4.86    0.52
   3  12   0    4.43    0.51
   3  12   0    4.53    0.69
   3  12   0    4.67    0.64
  -3  12   0    4.34    0.57
   3  12   0    3.75    0.53
  -3  12   0    3.81    0.55
   4 -12   0   10.27    0.89
  -4 -12   0    9.56    0.86
   4 -12   0   10.21    0.80
  -4 -12   0    9.51    0.82
   4  12   0   10.88    0.91
  -4  12   0    9.48    0.85
   4  12   0    9.82    0.85
  -4  12   0   11.32    0.93
   4  12   0   10.33    0.90
  -4  12   0   10.04    0.81
  -5 -12   0   23.52    1.62
   5 -12   0   22.47    1.58
   5 -12   0   24.08    1.59
  -5 -12   0   24.73    1.67
   5  12   0   19.42    1.58
  -5  12   0   21.70    1.59
   5  12   0   20.54    1.57
  -5  12   0   22.86    1.65
   6 -12   0    6.44    0.63
  -6 -12   0    5.03    0.52
   6 -12   0    6.59    0.55
  -6 -12   0    6.20    0.59
   6  12   0    4.54    0.54
  -6  12   0    5.98    0.58
  -7 -12   0    0.79    0.21
   7 -12   0    1.01    0.22
  -7 -12   0    0.72    0.32
   7  12   0    0.94    0.23
  -7  12   0    1.00    0.24
   0 -13   0    0.06    0.20
   0 -13   0    0.11    0.23
   0  13   0    0.10    0.28
   0  13   0    0.14    0.36
  -1 -13   0    0.07    0.22
   1 -13   0    0.31    0.32
  -1 -13   0    0.20    0.22
   1 -13   0   -0.06    0.20
  -1  13   0    0.57    0.37
   1  13   0   -0.01    0.25
  -1  13   0    0.22    0.22
  -1  13   0   -0.07    0.28
   1  13   0   -0.06    0.29
   2 -13   0    7.84    0.69
  -2 -13   0    8.63    0.71
   2 -13   0    8.47    0.72
  -2 -13   0    8.54    0.66
  -2  13   0    7.66    0.73
  -2  13   0    8.04    0.68
   2  13   0    9.17    0.79
  -2  13   0    7.08    0.70
   2  13   0    7.32    0.66
   2  13   0    8.50    0.74
   3 -13   0   28.12    1.79
   3 -13   0   23.84    1.75
  -3 -13   0   24.81    1.76
  -3 -13   0   25.57    1.76
  -3  13   0   25.59    1.79
   3  13   0   25.01    1.80
   3  13   0   22.86    1.78
  -3  13   0   26.10    1.76
  -3  13   0   23.83    1.75
   3  13   0   24.89    1.74
  -4 -13   0    0.60    0.31
   4 -13   0    0.30    0.27
   4 -13   0    0.15    0.17
  -4 -13   0    0.52    0.23
   4  13   0   -0.54    0.30
   4  13   0    0.12    0.23
  -4  13   0    0.35    0.24
  -4  13   0    0.63    0.47
  -4  13   0    0.35    0.24
   4  13   0    0.22    0.22
  -5 -13   0    4.29    0.46
   5 -13   0    4.85    0.43
   5  13   0    4.24    0.42
  -5  13   0    3.75    0.43
   0 -14   0    3.01    0.36
   0  14   0    2.93    0.37
   1 -14   0    0.25    0.18
  -1 -14   0    0.49    0.18
  -1  14   0    0.30    0.21
   1  14   0    0.48    0.31
  -1  14   0    0.74    0.27
   1  14   0    0.20    0.22
  14   0  -1    0.33    0.20
  14   0  -1    0.04    0.23
  14   0  -1   -0.08    0.20
  14   0  -1    0.26    0.24
  13   0  -1   -0.14    0.27
  13   0  -1   -0.09    0.22
  13   0  -1    0.08    0.26
  13   0  -1    0.36    0.24
  13   0  -1   -0.08    0.24
  12   0  -1    0.20    0.26
  12   0  -1   -0.25    0.26
  12   0  -1    0.15    0.21
  12   0  -1   -0.36    0.24
  12   0  -1    0.15    0.32
  11   0  -1    0.13    0.21
  11   0  -1   -0.35    0.22
  11   0  -1    0.04    0.46
  11   0  -1   -0.69    0.56
  11   0  -1   -0.15    0.36
  11   0  -1   -0.53    0.25
  11   0  -1    0.42    0.28
  10   0  -1    0.48    0.36
  10   0  -1    0.01    0.30
  10   0  -1    0.24    0.36
  10   0  -1    1.25    0.59
 -10   0   1    0.71    1.34
  10   0  -1   -0.36    0.27
  10   0  -1   -0.14    0.36
  10   0  -1   -0.27    0.24
  10   0  -1    0.32    0.47
   9   0  -1    0.09    0.21
   9   0  -1   -0.24    0.31
  -9   0   1   -0.16    0.82
   9   0  -1   -0.05    0.17
   9   0  -1    0.24    0.24
   9   0  -1    0.00    0.37
   9   0  -1   -0.01    0.30
   9   0  -1   -0.50    0.34
   9   0  -1   -0.16    0.17
  -9   0   1   -0.31    0.95
  -8   0   1    0.29    0.78
   8   0  -1    0.01    0.30
  -8   0   1   -0.12    0.67
   8   0  -1   -0.63    0.34
   8   0  -1   -0.20    0.28
  -8   0   1   -1.42    0.90
   7   0  -1    0.06    0.31
  -7   0   1   -0.05    0.39
  -7   0   1   -0.26    0.40
  -7   0   1    0.24    0.51
   7   0  -1    0.12    0.26
   7   0  -1    0.02    0.23
   6   0  -1    0.01    0.28
   6   0  -1   -0.03    0.21
  -6   0   1   -0.22    0.34
  -6   0   1   -0.06    0.50
   6   0  -1    0.04    0.15
  -6   0   1   -0.06    0.54
   5   0  -1   -0.13    0.16
  -5   0   1    0.08    0.12
  -5   0   1    0.15    0.25
   5   0  -1   -0.23    0.16
  -5   0   1   -0.05    0.16
  -5   0   1   -0.09    0.30
   5   0  -1   -0.20    0.14
  -4   0   1    0.19    0.12
  -4   0   1    0.16    0.19
   4   0  -1   -0.27    0.11
   4   0  -1    0.21    0.16
   4   0  -1    0.02    0.09
   4   0  -1    0.06    0.14
   4   0  -1    0.04    0.14
  -4   0   1    0.10    0.11
   3   0  -1    0.30    0.13
   3   0  -1   -0.12    0.11
   3   0  -1    0.09    0.19
   3   0  -1    0.07    0.12
   2   0  -1   -0.07    0.06
   2   0  -1    0.11    0.09
   2   0  -1    0.09    0.05
   1   0  -1    0.14    0.05
   1   0  -1    0.14    0.03
   1   0  -1    0.02    0.05
   0   0   1    0.12    0.05
   0   0  -1   -0.02    0.05
   0   0   1   -0.02    0.05
   0   0  -1    0.08    0.07
   1   0   1    0.03    0.06
  -1   0  -1    0.04    0.05
  -1   0  -1    0.28    0.20
  -1   0  -1    0.05    0.13
  -2   0  -1    0.03    0.05
  -2   0  -1   -0.54    0.33
  -2   0  -1   -0.16    0.33
   2   0   1   -0.10    0.13
  -3   0  -1    0.18    0.38
  -3   0  -1   -0.01    0.39
  -3   0  -1   -0.38    0.32
   3   0   1    0.24    0.14
   3   0   1    0.03    0.14
   3   0   1    0.07    0.17
   4   0   1   -0.04    0.18
   4   0   1    0.02    0.15
  -4   0  -1    0.01    0.47
  -4   0  -1    0.13    0.45
   4   0   1   -0.06    0.21
  -4   0  -1   -0.01    0.29
  -5   0  -1    0.02    0.36
   5   0   1    0.15    0.19
   5   0   1   -0.09    0.19
  -5   0  -1    0.08    0.50
   5   0   1   -0.06    0.22
  -5   0  -1   -0.16    0.44
   6   0   1    0.07    0.18
   6   0   1   -0.05    0.16
  -6   0  -1    0.02    0.54
  -6   0  -1   -0.01    0.69
  -6   0  -1    0.31    0.65
   6   0   1   -0.06    0.20
   7   0   1   -0.38    0.26
  -7   0  -1    0.61    0.78
  -7   0  -1    0.00    0.65
   7   0   1    0.20    0.30
  -7   0  -1   -0.38    0.80
   7   0   1    0.41    0.25
  -8   0  -1   -0.05    0.55
  -8   0  -1    1.93    1.14
   8   0   1   -0.10    0.20
   8   0   1   -0.06    0.25
   8   0   1    0.29    0.37
  -8   0  -1    0.53    1.05
   8   0   1    0.32    0.23
   8   0   1   -0.03    0.29
   8   0   1    0.40    0.34
   8   0   1   -0.07    0.18
   8   0   1   -0.24    0.31
   9   0   1   -0.20    0.26
   9   0   1    0.16    0.37
  -9   0  -1    0.17    1.25
   9   0   1   -0.02    0.34
   9   0   1    0.28    0.30
   9   0   1   -0.08    0.19
   9   0   1    0.22    0.24
   9   0   1    0.22    0.35
   9   0   1   -0.31    0.32
  -9   0  -1    0.62    1.38
  10   0   1   -0.20    0.59
  10   0   1   -0.44    0.25
  10   0   1    0.13    0.27
  10   0   1   -0.18    0.50
  10   0   1   -0.13    0.30
  10   0   1    0.82    0.39
  10   0   1   -0.10    0.29
  11   0   1   -0.48    0.37
  11   0   1   -0.04    0.27
  11   0   1    0.03    0.27
  11   0   1   -0.05    0.31
  11   0   1   -0.27    0.30
  11   0   1    0.39    0.26
  12   0   1    0.52    0.23
  12   0   1   -0.06    0.29
  12   0   1    0.14    0.25
  12   0   1   -0.08    0.25
  12   0   1   -0.18    0.26
  13   0   1    0.34    0.24
  13   0   1   -0.06    0.22
  13   0   1    0.17    0.20
  13   0   1    0.45    0.25
  13   0   1    0.01    0.25
  14  -1  -1   13.76    0.97
  14  -1  -1   14.14    1.01
  14  -1  -1   12.47    0.96
  14   1  -1   10.90    0.96
  14   1  -1   14.36    0.98
  14   1  -1   12.80    0.94
  13  -1  -1    3.39    0.41
  13  -1  -1    2.57    0.41
  13  -1  -1    2.96    0.44
  13  -1  -1    2.63    0.44
  13   1  -1    3.52    0.39
  13   1  -1    1.98    0.35
  13   1  -1    2.11    0.43
  13   1  -1    2.07    0.45
  13   1  -1    3.88    0.58
  12  -1  -1   -0.33    0.35
  12  -1  -1   -0.10    0.19
  12  -1  -1   -0.38    0.25
  12  -1  -1    0.12    0.25
  12  -1  -1    0.32    0.23
  12   1  -1    0.76    0.41
  12   1  -1   -0.04    0.37
  12   1  -1    0.55    0.25
  12   1  -1    0.02    0.33
  12   1  -1    0.24    0.27
  11  -1  -1   13.76    1.34
  11  -1  -1   12.44    1.63
  11  -1  -1   12.12    1.05
  11  -1  -1   12.37    1.04
  11  -1  -1   12.81    1.03
  11  -1  -1   12.78    1.15
  11  -1  -1   13.51    1.12
  11   1  -1   13.63    1.05
  11   1  -1   13.30    1.04
  11   1  -1   13.50    1.06
  11   1  -1   13.72    1.05
  11   1  -1   12.92    1.06
  10  -1  -1    6.69    0.94
  10  -1  -1    7.08    0.75
  10  -1  -1    6.60    0.60
  10  -1  -1    6.51    0.67
  10  -1  -1    6.20    0.64
  10  -1  -1    6.87    0.77
 -10  -1   1    7.33    1.90
  10  -1  -1    5.46    0.63
  10   1  -1    6.23    0.74
  10   1  -1    7.55    0.95
  10   1  -1    4.93    0.76
  10   1  -1    6.93    0.68
  10   1  -1    6.19    0.61
  10   1  -1    5.15    0.66
  10   1  -1    5.29    0.72
 -10   1   1    4.13    1.43
   9  -1  -1   26.97    1.96
   9  -1  -1   27.38    1.98
   9  -1  -1   28.39    1.98
  -9  -1   1   26.70    2.57
   9  -1  -1   28.45    1.99
  -9  -1   1   32.06    2.68
   9  -1  -1   24.45    2.04
   9   1  -1   27.26    2.02
   9   1  -1   30.75    2.11
   9   1  -1   29.50    2.00
  -9   1   1   32.55    2.55
  -9   1   1   32.82    2.65
   9   1  -1   23.68    1.97
   9   1  -1   25.64    2.10
   9   1  -1   29.44    1.99
   9   1  -1   29.34    2.13
   9   1  -1   28.78    2.00
  -9   1   1   31.17    2.80
   8  -1  -1   17.24    1.29
  -8  -1   1   14.40    1.73
  -8  -1   1   15.30    1.75
   8  -1  -1   17.02    1.28
   8  -1  -1   14.36    1.24
  -8   1   1   17.20    1.82
  -8   1   1   17.37    2.17
  -8   1   1   14.41    1.66
   8   1  -1   16.28    1.27
   8   1  -1   19.06    1.30
   8   1  -1   15.13    1.30
   7  -1  -1   10.19    0.83
   7  -1  -1   10.79    0.80
  -7  -1   1    9.25    1.15
   7  -1  -1    8.70    0.84
  -7  -1   1   10.72    1.24
  -7   1   1   10.53    1.23
  -7   1   1    8.37    1.49
   7   1  -1    9.44    0.84
   7   1  -1    9.95    0.84
   7   1  -1    8.57    0.80
  -7   1   1    8.49    0.98
   6  -1  -1  168.74   10.82
   6  -1  -1  151.91   10.85
  -6  -1   1  156.02   10.95
  -6  -1   1  154.17   10.92
  -6  -1   1  154.65   11.03
   6  -1  -1  179.10   10.83
   6   1  -1  171.31   10.82
  -6   1   1  147.46   10.88
   6   1  -1  175.58   10.85
  -6   1   1  161.07   11.12
   5  -1  -1    1.42    0.28
   5  -1  -1    1.70    0.22
   5  -1  -1    1.73    0.31
   5  -1  -1    1.64    0.30
  -5  -1   1    1.43    0.34
  -5  -1   1    1.07    0.50
  -5  -1   1    1.71    0.39
   5  -1  -1    1.19    0.23
   5   1  -1    1.45    0.30
  -5   1   1    1.49    0.25
   5   1  -1    1.89    0.30
  -5   1   1    1.61    0.36
   5   1  -1    1.17    0.25
  -4  -1   1  201.70   13.97
   4  -1  -1  209.90   13.97
  -4  -1   1  213.59   14.11
   4  -1  -1  204.59   14.01
   4  -1  -1  201.14   13.99
   4  -1  -1  222.78   13.97
  -4  -1   1  220.62   14.00
   4  -1  -1  200.50   13.97
   4   1  -1  210.60   13.98
  -4   1   1  218.38   13.99
  -4   1   1  221.73   13.99
   4   1  -1  212.72   13.97
  -4   1   1  204.45   13.95
   4   1  -1  205.53   13.98
   3  -1  -1  204.33   14.46
  -3  -1   1  208.42   14.46
   3  -1  -1  237.28   14.46
  -3  -1   1  229.53   14.47
  -3  -1   1  222.91   14.56
   3  -1  -1  214.35   14.50
   3  -1  -1  201.35   14.48
  -3   1   1  233.16   14.47
  -3   1   1  229.46   14.45
   3   1  -1  210.90   14.47
   3   1  -1  208.49   14.46
  -3   1   1  219.27   14.49
  -2  -1   1   21.62    1.59
   2  -1  -1   23.41    1.52
  -2  -1   1   21.42    1.53
   2  -1  -1   21.61    1.54
  -2  -1   1   23.87    1.54
  -2   1   1   22.37    1.52
  -2   1   1   22.50    1.57
  -2   1   1   24.25    1.52
   1  -1  -1  483.34   33.13
  -1  -1   1  490.16   33.14
  -1  -1   1  494.33   33.12
  -1   1   1  492.72   33.15
  -1   1   1  513.16   33.12
   1   1  -1  532.36   33.13
   0  -1   1   12.22    0.87
   0  -1  -1   13.72    0.92
   0  -1   1   13.87    0.92
   0  -1  -1   12.17    0.98
   0  -1   1   11.84    0.90
   0   1   1   13.01    0.91
   0   1  -1   14.85    0.98
   0   1   1   12.64    0.91
   0   1   1   13.86    0.88
   1  -1   1   57.22    4.04
   1  -1   1   61.64    4.03
   1  -1   1   59.70    4.02
  -1  -1  -1   61.58    4.08
  -1  -1  -1   62.87    4.13
   1   1   1   57.09    4.02
  -1   1  -1   61.91    4.08
   1   1   1   61.89    4.02
   2  -1   1  255.20   15.87
   2  -1   1  244.46   15.86
  -2  -1  -1  244.64   15.95
   2   1   1  246.41   15.81
  -2   1  -1  227.95   15.91
   2   1   1  222.30   15.84
  -2   1  -1  254.85   15.85
   2   1   1  246.01   15.86
  -2   1  -1  217.86   15.96
   2   1   1  232.31   15.86
   3  -1   1   41.33    3.10
  -3  -1  -1   48.24    3.25
   3  -1   1   46.32    3.08
  -3  -1  -1   42.40    3.21
   3  -1   1   47.42    3.11
   3  -1   1   46.46    3.11
  -3   1  -1   46.40    3.27
   3   1   1   46.08    3.09
   3   1   1   46.29    3.11
   3   1   1   44.51    3.10
  -3   1  -1   48.93    3.07
  -3   1  -1   45.24    3.20
  -4  -1  -1   71.95    4.91
   4  -1   1   66.66    4.79
   4  -1   1   71.87    4.81
   4  -1   1   74.78    4.81
  -4  -1  -1   69.88    4.98
  -4   1  -1   73.03    4.76
   4   1   1   71.54    4.80
   4   1   1   69.14    4.81
   4   1   1   71.90    4.81
  -4   1  -1   74.07    4.93
  -4   1  -1   70.51    5.00
   5  -1   1   23.50    1.67
  -5  -1  -1   25.48    1.83
  -5  -1  -1   23.93    1.95
   5  -1   1   23.15    1.69
   5  -1   1   24.05    1.70
  -5   1  -1   22.09    1.91
  -5   1  -1   21.68    1.92
   5   1   1   25.19    1.70
   5   1   1   22.80    1.70
  -5   1  -1   23.67    1.94
  -6  -1  -1    8.67    1.19
   6  -1   1    9.06    0.79
   6  -1   1    9.29    0.80
  -6  -1  -1   10.66    1.05
  -6  -1  -1    7.84    1.29
   6  -1   1    8.61    0.75
   6   1   1    8.83    0.80
   6   1   1    9.26    0.79
   6   1   1    8.52    0.81
  -6   1  -1    9.95    1.10
  -6   1  -1    7.47    1.08
  -6   1  -1    8.63    1.14
   7  -1   1   77.44    5.12
   7  -1   1   69.35    5.09
   7  -1   1   80.17    5.12
  -7  -1  -1   65.62    5.42
  -7  -1  -1   79.46    5.53
  -7   1  -1   84.31    5.63
  -7   1  -1   74.02    5.42
   7   1   1   79.20    5.14
   7   1   1   67.61    5.11
  -7   1  -1   73.83    5.41
   8  -1   1   19.29    1.43
   8  -1   1   21.74    1.53
   8  -1   1   19.39    1.43
  -8  -1  -1   21.98    2.10
   8  -1   1   19.22    1.44
   8  -1   1   19.31    1.54
   8  -1   1   19.16    1.47
  -8  -1  -1   19.74    2.22
   8  -1   1   20.24    1.46
   8  -1   1   18.75    1.50
   8   1   1   22.04    1.59
   8   1   1   16.73    1.54
   8   1   1   20.54    1.48
   8   1   1   20.47    1.44
  -8   1  -1   19.38    2.14
   8   1   1   19.63    1.57
   8   1   1   19.29    1.45
  -8   1  -1   19.60    2.13
   8   1   1   20.27    1.45
   8   1   1   19.68    1.43
  -8   1  -1   18.96    2.04
   9  -1   1    0.95    0.58
   9  -1   1    0.26    0.25
  -9  -1  -1   -1.10    0.90
   9  -1   1    0.68    0.30
   9  -1   1    0.15    0.45
   9  -1   1    0.09    0.30
   9  -1   1    0.40    0.35
   9  -1   1    0.28    0.25
  -9  -1  -1    2.59    1.49
   9  -1   1    0.74    0.33
   9   1   1    0.31    0.26
   9   1   1    0.34    0.49
   9   1   1    0.10    0.25
   9   1   1    0.43    0.22
   9   1   1    0.53    0.23
  -9   1  -1   -1.11    0.90
  -9   1  -1    0.72    1.70
  -9   1  -1    0.89    1.08
   9   1   1    0.05    0.39
   9   1   1    0.28    0.45
   9   1   1    0.34    0.38
  10  -1   1    6.99    0.72
  10  -1   1    6.38    0.83
  10  -1   1    7.03    0.84
  10  -1   1    7.33    0.69
  10  -1   1    6.56    0.73
  10  -1   1    6.13    0.80
  10  -1   1    6.80    0.79
  10   1   1    6.83    0.66
  10   1   1    7.04    0.71
  10   1   1    6.47    0.69
  10   1   1    6.65    0.88
  10   1   1    6.06    0.63
  10   1   1    7.30    0.68
  11  -1   1    0.20    0.31
  11  -1   1    0.98    0.58
  11  -1   1    0.14    0.37
  11  -1   1    0.47    0.23
  11  -1   1    1.29    0.54
  11  -1   1   -0.09    0.35
  11  -1   1    0.52    0.40
  11   1   1   -0.40    0.34
  11   1   1    0.28    0.29
  11   1   1    0.61    0.33
  11   1   1    0.27    0.42
  11   1   1    0.35    0.33
  11   1   1    0.09    0.39
  12  -1   1    0.74    0.34
  12  -1   1    0.42    0.21
  12  -1   1    0.40    0.22
  12  -1   1    0.65    0.26
  12  -1   1    0.87    0.29
  12   1   1    0.79    0.39
  12   1   1    0.13    0.25
  12   1   1    0.69    0.32
  12   1   1    0.76    0.29
  12   1   1    0.71    0.25
  13  -1   1   10.10    0.82
  13  -1   1    9.62    0.82
  13  -1   1    9.58    0.81
  13  -1   1   10.87    0.84
  13   1   1   10.74    0.81
  13   1   1   10.04    0.81
  13   1   1   10.47    0.82
  13   1   1    9.86    0.88
  13   1   1   11.00    0.79
 -14  -2   1    0.50    0.32
  14  -2  -1    1.37    0.24
  14  -2  -1    0.53    0.20
  14  -2  -1    1.18    0.26
  14  -2  -1    1.19    0.32
  14   2  -1    1.21    0.33
  14   2  -1    0.86    0.27
  14   2  -1    1.05    0.21
  14   2  -1    1.83    0.33
  13  -2  -1    0.19    0.24
  13  -2  -1   -0.19    0.23
  13  -2  -1    0.05    0.35
  13  -2  -1    0.03    0.21
  13   2  -1    0.38    0.27
  13   2  -1   -0.04    0.27
  13   2  -1    0.11    0.22
  13   2  -1    0.38    0.31
  13   2  -1    0.34    0.25
  12  -2  -1   -0.31    0.29
  12  -2  -1    0.32    0.25
  12  -2  -1    0.29    0.36
  12  -2  -1   -0.01    0.26
  12   2  -1   -0.11    0.27
  12   2  -1    0.04    0.27
  12   2  -1   -0.09    0.24
  12   2  -1   -0.12    0.23
  12   2  -1    0.15    0.26
  11  -2  -1   74.31    5.19
  11  -2  -1   74.25    5.26
  11  -2  -1   72.64    5.16
  11  -2  -1   76.32    5.18
  11  -2  -1   76.24    5.32
  11  -2  -1   80.41    5.18
  11   2  -1   74.73    5.17
  11   2  -1   80.22    5.19
  11   2  -1   77.39    5.17
  11   2  -1   75.83    5.18
  10  -2  -1    2.79    0.44
  10  -2  -1    3.67    0.73
  10  -2  -1    1.79    0.44
  10  -2  -1    2.83    0.49
 -10  -2   1    0.87    1.66
  10  -2  -1    1.99    0.43
  10  -2  -1    1.62    0.34
  10   2  -1    0.73    0.61
  10   2  -1    2.48    0.37
 -10   2   1    3.65    1.38
 -10   2   1    2.26    1.05
  10   2  -1    2.56    0.45
  10   2  -1    1.89    0.35
  10   2  -1    2.70    0.37
  10   2  -1    2.03    0.37
   9  -2  -1   30.21    2.14
   9  -2  -1   32.41    2.24
   9  -2  -1   31.35    2.16
   9  -2  -1   27.68    2.21
   9  -2  -1   30.44    2.17
  -9  -2   1   32.32    2.99
   9  -2  -1   31.14    2.18
   9  -2  -1   28.07    2.16
  -9  -2   1   34.26    2.98
   9   2  -1   31.04    2.18
   9   2  -1   30.77    2.15
   9   2  -1   31.62    2.15
   9   2  -1   31.10    2.15
   9   2  -1   30.03    2.30
  -9   2   1   32.11    2.66
   9   2  -1   27.86    2.29
   9   2  -1   30.31    2.23
  -9   2   1   31.66    2.99
   9   2  -1   29.36    2.13
   8  -2  -1   16.84    1.33
  -8  -2   1   19.51    1.86
   8  -2  -1   15.26    1.32
  -8  -2   1   17.55    1.83
   8   2  -1   17.48    1.36
   8   2  -1   20.39    1.40
  -8   2   1   16.35    1.96
   8   2  -1   16.87    1.39
  -8   2   1   18.22    1.90
  -8   2   1   17.42    1.69
   7  -2  -1    0.17    0.15
   7  -2  -1    0.08    0.22
   7  -2  -1   -0.21    0.21
  -7  -2   1    0.56    0.75
  -7  -2   1    0.52    0.57
  -7   2   1   -0.02    0.61
  -7   2   1   -0.09    0.50
   7   2  -1    0.23    0.27
   7   2  -1    0.19    0.20
   7   2  -1   -0.08    0.32
   6  -2  -1    0.08    0.18
   6  -2  -1   -0.15    0.27
   6  -2  -1    0.00    0.24
   6  -2  -1    0.32    0.18
  -6  -2   1    0.48    0.58
  -6  -2   1    0.12    0.43
   6   2  -1   -0.01    0.15
   6   2  -1    0.19    0.24
   6   2  -1    0.43    0.30
  -6   2   1   -0.01    0.48
  -6   2   1    0.14    0.19
  -6   2   1    0.97    0.60
   5  -2  -1    9.94    0.82
  -5  -2   1    8.82    0.98
   5  -2  -1   10.64    0.79
   5  -2  -1    9.38    0.83
   5  -2  -1   10.00    0.87
  -5  -2   1    8.70    0.95
   5  -2  -1   10.77    0.76
   5   2  -1   10.25    0.82
  -5   2   1   11.13    0.82
   5   2  -1    9.87    0.81
   5   2  -1   10.13    0.73
  -5   2   1    9.80    0.96
   5   2  -1   10.86    0.83
   4  -2  -1  142.34   10.13
   4  -2  -1  153.29   10.10
  -4  -2   1  140.83   10.22
  -4  -2   1  153.39   10.22
   4  -2  -1  152.77   10.11
   4  -2  -1  163.48   10.11
   4  -2  -1  164.63   10.18
   4   2  -1  154.39   10.13
  -4   2   1  158.98   10.15
   4   2  -1  141.93   10.13
  -4   2   1  140.49   10.18
   4   2  -1  157.22   10.11
   3  -2  -1  639.25   39.92
  -3  -2   1  560.05   40.00
   3  -2  -1  610.53   39.94
  -3  -2   1  620.48   40.02
   3  -2  -1  601.77   39.98
  -3   2   1  601.67   39.99
  -3   2   1  577.10   39.97
   3   2  -1  625.16   39.96
   3   2  -1  616.70   39.95
   3   2  -1  584.74   39.93
  -2  -2   1  352.79   24.17
   2  -2  -1  392.48   24.12
   2  -2  -1  366.84   24.15
  -2  -2   1  367.56   24.22
   2  -2  -1  349.02   24.14
   2  -2  -1  364.14   24.17
  -2   2   1  343.58   24.17
   2   2  -1  391.02   24.16
   2   2  -1  345.43   24.15
  -2   2   1  374.72   24.18
   1  -2  -1  109.49    7.55
   1  -2  -1  111.96    7.51
  -1  -2   1  110.96    7.59
  -1   2   1  113.52    7.57
   1   2  -1  122.55    7.55
  -1   2   1  112.67    7.57
   0  -2  -1   74.56    5.00
   0  -2   1   71.28    4.94
   0  -2   1   74.16    4.91
   0  -2   1   74.60    4.95
   0  -2  -1   72.09    4.94
   0   2  -1   73.97    4.99
   0   2   1   69.73    4.90
   0   2   1   75.23    4.97
   0   2  -1   79.30    4.95
   0   2   1   74.00    4.94
  -1  -2  -1   33.30    2.47
   1  -2   1   34.68    2.30
  -1  -2  -1   36.00    2.36
   1  -2   1   31.94    2.31
   1  -2   1   35.57    2.32
   1   2   1   32.45    2.35
   1   2   1   30.78    2.29
  -1   2  -1   37.55    2.43
  -1   2  -1   36.28    2.35
   1   2   1   33.91    2.32
   2  -2   1  314.36   21.11
   2  -2   1  307.07   21.12
   2  -2   1  306.15   21.12
  -2  -2  -1  292.36   21.18
   2  -2   1  332.71   21.13
  -2  -2  -1  315.89   21.26
   2   2   1  344.73   21.11
   2   2   1  301.95   21.12
  -2   2  -1  327.13   21.21
  -2   2  -1  303.70   21.27
   2   2   1  327.29   21.12
  -2   2  -1  352.18   21.15
  -3  -2  -1    0.03    0.56
  -3  -2  -1    0.17    0.26
   3  -2   1    0.25    0.19
   3  -2   1    0.33    0.17
   3  -2   1    0.12    0.17
   3  -2   1    0.22    0.11
   3   2   1    0.14    0.08
  -3   2  -1    0.02    0.39
  -3   2  -1    0.22    0.17
   3   2   1    0.30    0.22
  -3   2  -1    0.23    0.38
   3   2   1    0.15    0.16
   3   2   1    0.20    0.11
   4  -2   1  196.39   12.55
   4  -2   1  182.53   12.53
  -4  -2  -1  173.12   12.73
   4  -2   1  202.59   12.56
   4  -2   1  169.36   12.55
  -4   2  -1  192.42   12.69
   4   2   1  187.76   12.53
   4   2   1  194.36   12.55
  -4   2  -1  193.75   12.82
  -4   2  -1  192.38   12.54
  -5  -2  -1   41.08    3.14
   5  -2   1   43.20    2.94
  -5  -2  -1   44.87    3.24
   5  -2   1   44.77    2.95
   5  -2   1   41.72    2.92
  -5   2  -1   45.93    3.15
  -5   2  -1   39.44    3.19
   5   2   1   42.51    2.95
   5   2   1   43.14    2.94
   5   2   1   39.01    2.94
  -5   2  -1   44.69    3.28
  -6  -2  -1   31.97    2.59
   6  -2   1   30.09    2.19
   6  -2   1   34.78    2.23
   6  -2   1   32.73    2.22
  -6  -2  -1   32.24    2.70
   6   2   1   30.45    2.20
  -6   2  -1   30.47    2.72
  -6   2  -1   31.59    2.55
  -6   2  -1   30.11    2.57
   6   2   1   30.88    2.24
   6   2   1   28.51    2.22
  -7  -2  -1   10.98    1.50
   7  -2   1    8.15    0.77
   7  -2   1    8.20    0.79
  -7  -2  -1   10.12    1.30
   7  -2   1    9.68    0.82
  -7   2  -1    9.56    1.43
   7   2   1    8.85    0.85
   7   2   1    7.60    0.84
  -7   2  -1    8.70    1.34
   7   2   1    9.13    0.85
  -7   2  -1    8.74    1.45
  -8  -2  -1   -1.50    1.03
   8  -2   1    0.38    0.36
   8  -2   1    0.09    0.35
   8  -2   1   -0.19    0.31
   8  -2   1    0.25    0.22
   8  -2   1    0.54    0.24
   8  -2   1    0.13    0.25
   8  -2   1    0.23    0.24
  -8  -2  -1    2.05    1.28
   8  -2   1    0.25    0.26
   8  -2   1    0.22    0.22
  -8   2  -1   -0.29    1.13
   8   2   1   -0.27    0.30
   8   2   1    0.21    0.38
  -8   2  -1   -0.46    0.86
   8   2   1    0.24    0.25
   8   2   1    0.36    0.24
  -8   2  -1    0.07    0.75
   8   2   1   -0.24    0.21
   8   2   1    0.26    0.40
   8   2   1    0.06    0.19
   8   2   1    0.00    0.17
   9  -2   1    1.08    0.33
   9  -2   1    0.45    0.29
   9  -2   1    0.84    0.45
   9  -2   1    0.29    0.37
  -9  -2  -1    0.67    1.07
  -9  -2  -1    0.36    1.52
   9  -2   1    0.39    0.36
   9  -2   1    0.78    0.43
   9  -2   1    0.92    0.45
   9  -2   1    0.46    0.26
   9  -2   1    0.80    0.33
   9   2   1    0.43    0.25
   9   2   1    0.71    0.52
   9   2   1    0.49    0.29
   9   2   1    1.03    0.26
  -9   2  -1    1.19    1.47
   9   2   1    0.38    0.37
   9   2   1    0.67    0.25
   9   2   1    0.62    0.27
  -9   2  -1    1.07    1.23
  10  -2   1   24.80    1.84
  10  -2   1   27.49    1.91
  10  -2   1   26.52    1.92
  10  -2   1   26.89    2.01
  10  -2   1   26.00    1.94
  10  -2   1   25.57    1.88
  10  -2   1   26.29    1.88
  10   2   1   24.60    1.87
  10   2   1   25.91    1.87
  10   2   1   26.19    1.93
  10   2   1   28.67    1.92
  10   2   1   25.96    2.02
  10   2   1   24.79    1.87
  11  -2   1   -0.29    0.20
  11  -2   1    0.12    0.26
  11  -2   1   -0.12    0.51
  11  -2   1   -0.26    0.26
  11  -2   1    0.10    0.35
  11  -2   1    0.01    0.19
 -11  -2  -1   -1.30    1.65
  11   2   1    0.63    0.40
  11   2   1    0.07    0.28
  11   2   1    0.53    0.70
  11   2   1    0.30    0.23
 -11   2  -1   -1.09    0.60
  11   2   1    0.35    0.27
  11   2   1    0.39    0.24
  12  -2   1   11.39    0.94
  12  -2   1   11.52    0.93
  12  -2   1   12.48    0.94
  12  -2   1   12.29    0.88
  12  -2   1   10.25    0.90
  12   2   1   10.03    1.00
  12   2   1   12.80    0.93
  12   2   1   12.25    0.93
  12   2   1   11.01    0.93
  12   2   1   12.38    0.92
  13  -2   1    0.87    0.26
 -13  -2  -1    1.20    0.54
  13  -2   1    0.61    0.24
  13  -2   1    0.41    0.24
  13  -2   1    0.69    0.21
  13   2   1    0.53    0.27
  13   2   1    0.62    0.22
  13   2   1    0.21    0.30
  13   2   1    0.39    0.27
  14  -3  -1    0.84    0.22
  14  -3  -1    0.88    0.18
  14  -3  -1    0.99    0.23
  14  -3  -1    1.48    0.24
  14   3  -1    0.49    0.25
  14   3  -1    1.31    0.25
  14   3  -1    0.96    0.26
  13  -3  -1    0.88    0.27
  13  -3  -1    1.19    0.27
  13  -3  -1    1.11    0.24
  13  -3  -1    1.04    0.28
  13   3  -1    0.81    0.38
  13   3  -1    1.65    0.33
  13   3  -1    1.33    0.31
  13   3  -1    1.22    0.35
  12  -3  -1    4.93    0.54
  12  -3  -1    4.98    0.55
  12  -3  -1    4.04    0.64
  12  -3  -1    5.03    0.58
  12  -3  -1    5.82    0.56
  12   3  -1    3.52    0.53
  12   3  -1    5.45    0.63
  12   3  -1    4.56    0.64
  12   3  -1    3.76    0.54
  12   3  -1    4.11    0.58
  11  -3  -1    0.40    0.28
  11  -3  -1    0.09    0.21
 -11  -3   1   -1.22    1.10
  11  -3  -1    0.33    0.38
  11  -3  -1   -0.07    0.36
  11  -3  -1    0.21    0.74
  11  -3  -1   -0.05    0.28
  11   3  -1    0.25    0.32
  11   3  -1    0.27    0.65
  11   3  -1    0.30    0.26
  11   3  -1   -0.36    0.35
  11   3  -1   -0.28    0.27
  11   3  -1    0.37    0.26
  11   3  -1    0.28    0.31
 -11   3   1   -1.54    1.47
  10  -3  -1   61.34    4.18
  10  -3  -1   66.01    4.30
  10  -3  -1   62.69    4.20
  10  -3  -1   60.82    4.23
  10  -3  -1   61.85    4.21
  10  -3  -1   60.15    4.18
  10   3  -1   56.86    4.35
  10   3  -1   58.63    4.18
  10   3  -1   62.25    4.20
  10   3  -1   64.65    4.20
 -10   3   1   63.51    4.93
 -10   3   1   59.55    4.84
  10   3  -1   60.90    4.18
  10   3  -1   59.12    4.19
  -9  -3   1    5.76    1.45
  -9  -3   1    5.56    1.43
   9  -3  -1    6.58    0.63
   9  -3  -1    5.45    0.65
   9  -3  -1    5.75    0.57
   9  -3  -1    6.56    0.61
   9  -3  -1    5.97    0.73
   9  -3  -1    6.47    0.62
   9   3  -1    5.26    0.83
  -9   3   1    8.36    1.85
  -9   3   1    8.28    1.45
   9   3  -1    6.70    0.61
   9   3  -1    5.82    0.68
   9   3  -1    6.78    0.66
   9   3  -1    6.17    0.63
   9   3  -1    6.49    0.61
   9   3  -1    5.70    0.85
  -9   3   1    6.05    1.39
   9   3  -1    6.58    0.69
   8  -3  -1    2.92    0.41
   8  -3  -1    2.01    0.50
   8  -3  -1    2.75    0.49
  -8  -3   1    1.74    0.97
   8  -3  -1    2.64    0.40
   8  -3  -1    2.51    0.37
  -8  -3   1    1.50    0.77
  -8   3   1    2.73    1.21
   8   3  -1    2.77    0.41
   8   3  -1    2.16    0.47
   8   3  -1    1.99    0.47
   8   3  -1    2.68    0.42
   8   3  -1    2.62    0.48
  -8   3   1    3.88    0.99
  -8   3   1    3.25    1.08
   8   3  -1    2.51    0.36
   7  -3  -1   -0.01    0.23
  -7  -3   1    0.85    0.68
  -7  -3   1    0.28    0.54
   7  -3  -1    0.04    0.21
   7  -3  -1   -0.18    0.16
   7  -3  -1    0.09    0.25
  -7   3   1    0.19    0.68
  -7   3   1    0.31    0.79
   7   3  -1    0.16    0.29
   7   3  -1    0.35    0.30
  -6  -3   1   15.54    1.32
   6  -3  -1   15.50    1.01
   6  -3  -1   13.19    1.07
  -6  -3   1   10.72    1.32
   6  -3  -1   12.25    0.99
   6  -3  -1   13.79    1.07
   6   3  -1   13.25    1.05
  -6   3   1   13.83    1.09
  -6   3   1   12.20    1.27
   6   3  -1   13.66    1.08
  -6   3   1   11.37    1.47
   5  -3  -1   30.47    2.29
  -5  -3   1   33.73    2.60
   5  -3  -1   35.04    2.30
   5  -3  -1   35.70    2.33
  -5  -3   1   35.07    2.49
   5  -3  -1   32.14    2.36
   5  -3  -1   34.88    2.41
   5   3  -1   30.71    2.34
   5   3  -1   31.35    2.28
   5   3  -1   36.55    2.37
  -5   3   1   29.57    2.51
  -5   3   1   38.50    2.41
  -4  -3   1   54.10    3.64
   4  -3  -1   51.44    3.51
   4  -3  -1   49.98    3.48
   4  -3  -1   57.25    3.59
  -4  -3   1   51.28    3.72
   4  -3  -1   54.46    3.48
  -4   3   1   51.71    3.56
   4   3  -1   53.13    3.53
   4   3  -1   45.60    3.52
  -4   3   1   49.19    3.63
   3  -3  -1   28.22    2.06
  -3  -3   1   28.24    2.24
   3  -3  -1   29.43    2.03
  -3  -3   1   28.15    2.11
   3  -3  -1   31.34    2.09
   3  -3  -1   31.04    2.00
   3   3  -1   29.64    2.05
  -3   3   1   27.87    2.09
   3   3  -1   29.79    2.05
   3   3  -1   32.92    2.06
  -3   3   1   28.19    2.15
   2  -3  -1  443.34   28.66
   2  -3  -1  436.10   28.63
   2  -3  -1  396.01   28.64
  -2  -3   1  442.66   28.74
   2  -3  -1  462.67   28.60
  -2  -3   1  444.22   28.65
   2   3  -1  447.57   28.64
  -2   3   1  419.13   28.68
  -2   3   1  400.05   28.70
   1  -3  -1   11.62    0.85
  -1  -3   1   11.51    0.92
  -1  -3   1   12.86    0.99
   1  -3  -1   11.58    0.80
   1  -3  -1   11.67    0.88
  -1  -3   1   11.53    0.84
  -1  -3   1   10.34    0.95
   1  -3  -1   11.26    0.86
   1  -3  -1   11.12    0.89
  -1   3   1   11.31    0.89
   1   3  -1   11.23    0.86
   1   3  -1   13.18    0.93
  -1   3   1   12.94    1.00
   0  -3  -1    1.32    0.23
   0  -3  -1    1.23    0.26
   0  -3  -1    1.46    0.38
   0  -3   1    1.30    0.26
   0  -3   1    1.22    0.20
   0  -3   1    0.96    0.16
   0  -3   1    0.81    0.27
   0   3  -1    1.19    0.30
   0   3   1    1.45    0.25
   0   3   1    1.10    0.37
   0   3   1    1.40    0.18
   0   3  -1    1.46    0.42
   1  -3   1    1.83    0.28
  -1  -3  -1    1.86    0.34
   1  -3   1    1.95    0.30
   1  -3   1    1.83    0.21
  -1  -3  -1    2.12    0.62
  -1  -3  -1    1.69    0.32
   1  -3   1    1.77    0.28
  -1   3  -1    1.98    0.38
   1   3   1    2.50    0.40
  -1   3  -1    2.04    0.51
  -1   3  -1    2.24    0.46
   1   3   1    1.79    0.32
   1   3   1    2.41    0.24
  -2  -3  -1  114.16    7.96
   2  -3   1  122.37    7.77
   2  -3   1  111.56    7.77
   2  -3   1  113.43    7.76
  -2  -3  -1  109.21    7.83
   2   3   1  122.05    7.78
   2   3   1  108.78    7.76
   2   3   1  113.53    7.76
  -2   3  -1  120.03    7.98
  -2   3  -1  119.96    7.81
  -2   3  -1  128.35    7.94
   3  -3   1   61.36    4.38
  -3  -3  -1   68.18    4.66
  -3  -3  -1   59.20    4.49
   3  -3   1   61.04    4.39
   3  -3   1   61.57    4.40
   3  -3   1   72.66    4.41
  -3   3  -1   69.21    4.59
  -3   3  -1   69.46    4.45
   3   3   1   65.29    4.40
  -3   3  -1   63.66    4.69
   3   3   1   66.59    4.40
   3   3   1   66.62    4.38
  -4  -3  -1    1.89    0.67
   4  -3   1    0.81    0.21
   4  -3   1    0.96    0.21
  -4  -3  -1    0.78    0.36
   4  -3   1    1.40    0.28
   4  -3   1    1.02    0.22
  -4   3  -1    0.01    0.66
   4   3   1    1.14    0.27
  -4   3  -1    0.89    0.56
  -4   3  -1    1.07    0.29
   4   3   1    1.08    0.25
  -5  -3  -1    6.59    1.13
   5  -3   1    4.44    0.51
   5  -3   1    5.22    0.51
  -5  -3  -1    4.62    0.79
   5  -3   1    4.63    0.55
   5  -3   1    5.16    0.46
   5   3   1    4.84    0.56
  -5   3  -1    6.13    0.99
  -5   3  -1    5.23    0.53
   5   3   1    3.65    0.47
  -5   3  -1    4.56    1.02
   6  -3   1   13.81    1.01
  -6  -3  -1   13.11    1.63
   6  -3   1   12.82    1.03
   6  -3   1   13.98    1.07
  -6  -3  -1   12.20    1.58
  -6   3  -1   12.45    1.62
   6   3   1   12.35    1.04
   6   3   1   12.37    1.08
  -6   3  -1   13.51    1.50
  -6   3  -1   15.64    1.91
   7  -3   1    0.96    0.42
   7  -3   1    1.10    0.26
   7  -3   1    0.95    0.34
  -7  -3  -1    1.56    1.08
  -7  -3  -1    2.44    0.74
  -7   3  -1    1.92    0.88
   7   3   1    0.77    0.37
  -7   3  -1    1.62    1.05
   7   3   1    1.83    0.46
  -7   3  -1    3.33    1.29
  -8  -3  -1    2.77    1.41
   8  -3   1    0.95    0.23
   8  -3   1    1.87    0.42
   8  -3   1    1.07    0.52
   8  -3   1    0.07    0.34
  -8  -3  -1    0.61    0.81
   8  -3   1    1.02    0.30
   8  -3   1    1.06    0.33
   8  -3   1    1.14    0.34
   8  -3   1    1.27    0.38
   8  -3   1    1.08    0.26
  -8   3  -1    1.52    1.02
  -8   3  -1    1.12    0.94
   8   3   1    1.43    0.32
   8   3   1    0.74    0.45
   8   3   1    1.31    0.38
   8   3   1    0.91    0.26
   8   3   1    1.32    0.34
  -8   3  -1    1.28    1.55
   8   3   1    0.90    0.36
   8   3   1    1.45    0.29
   8   3   1    1.29    0.32
   9  -3   1   48.79    3.17
  -9  -3  -1   36.17    4.02
   9  -3   1   51.74    3.28
   9  -3   1   52.58    3.31
   9  -3   1   39.89    3.18
   9  -3   1   43.69    3.15
   9  -3   1   46.33    3.19
   9  -3   1   40.58    3.15
   9  -3   1   44.26    3.20
  -9  -3  -1   39.12    3.77
   9   3   1   46.62    3.15
  -9   3  -1   50.35    4.27
   9   3   1   47.39    3.18
   9   3   1   48.69    3.17
   9   3   1   42.29    3.32
   9   3   1   46.53    3.17
   9   3   1   46.83    3.15
   9   3   1   47.28    3.16
  10  -3   1    1.70    0.36
  10  -3   1    3.16    0.62
  10  -3   1    2.11    0.39
  10  -3   1    2.78    0.47
  10  -3   1    1.24    0.34
  10  -3   1    1.76    0.35
 -10  -3  -1    1.84    1.52
  10   3   1    1.94    0.46
  10   3   1    1.60    0.37
  10   3   1    1.94    0.52
  10   3   1    1.24    0.32
  10   3   1    2.03    0.39
  10   3   1    1.30    0.33
 -10   3  -1    1.01    1.56
  10   3   1    1.56    0.37
  11  -3   1   20.57    1.64
  11  -3   1   23.45    1.66
  11  -3   1   22.41    1.69
  11  -3   1   21.87    1.64
 -11   3  -1   23.89    1.75
  11   3   1   25.30    1.64
  11   3   1   20.43    1.64
  11   3   1   21.84    1.65
  11   3   1   22.02    1.65
  11   3   1   24.49    1.65
  12  -3   1    1.57    0.31
  12  -3   1    1.53    0.31
  12  -3   1    1.24    0.29
  12  -3   1    1.68    0.33
  12   3   1    1.68    0.32
  12   3   1    2.21    0.32
  12   3   1    1.68    0.34
  12   3   1    1.24    0.33
 -12   3  -1    1.77    0.43
 -13  -3  -1    0.57    0.31
  13  -3   1    0.18    0.23
  13  -3   1    0.18    0.18
  13  -3   1    0.76    0.23
  13  -3   1    0.41    0.22
  13   3   1    0.43    0.23
  13   3   1    1.13    0.27
  13   3   1    0.02    0.37
  13   3   1    0.77    0.21
  13  -4  -1    7.31    0.57
  13  -4  -1    6.34    0.62
  13  -4  -1    5.99    0.61
  13   4  -1    5.73    0.63
 -13   4   1    5.39    0.79
  13   4  -1    7.40    0.65
  13   4  -1    8.10    0.63
  13   4  -1    7.90    0.67
  12  -4  -1   17.68    1.37
  12  -4  -1   20.31    1.41
  12  -4  -1   16.60    1.36
  12  -4  -1   16.77    1.32
  12  -4  -1   19.35    1.30
  12   4  -1   18.61    1.41
  12   4  -1   16.08    1.41
  12   4  -1   16.70    1.29
  12   4  -1   19.41    1.34
  12   4  -1   16.91    1.40
  11  -4  -1   14.69    1.28
  11  -4  -1   18.52    1.35
  11  -4  -1   17.16    1.20
 -11  -4   1   15.89    1.99
  11  -4  -1   17.17    1.40
  11  -4  -1   14.74    1.22
  11  -4  -1   14.54    1.21
  11   4  -1   16.45    1.30
  11   4  -1   15.73    1.33
  11   4  -1   17.72    1.32
 -11   4   1   13.96    2.07
  11   4  -1   14.85    1.23
  11   4  -1   14.96    1.20
  11   4  -1   16.97    1.25
  10  -4  -1    2.16    0.37
  10  -4  -1    0.52    0.68
  10  -4  -1    1.05    0.39
  10  -4  -1    1.05    0.29
  10  -4  -1    1.53    0.41
  10  -4  -1    1.25    0.27
 -10  -4   1    2.21    1.54
  10   4  -1    1.90    0.34
  10   4  -1    1.68    0.40
  10   4  -1    0.31    0.66
  10   4  -1    0.80    0.28
  10   4  -1    1.25    0.36
  10   4  -1    1.36    0.35
 -10   4   1    1.63    1.13
  10   4  -1    1.03    0.35
  -9  -4   1    5.97    1.45
   9  -4  -1    5.47    0.62
   9  -4  -1    4.66    0.57
   9  -4  -1    4.36    0.63
   9  -4  -1    5.46    0.57
  -9  -4   1    6.99    1.56
  -9  -4   1    2.43    1.35
   9  -4  -1    5.55    0.57
   9  -4  -1    5.13    0.70
   9   4  -1    3.82    0.56
   9   4  -1    5.76    0.73
   9   4  -1    5.12    0.56
   9   4  -1    5.64    0.59
  -9   4   1    3.88    1.47
   9   4  -1    5.07    0.66
  -9   4   1    4.78    1.68
   9   4  -1    5.43    0.90
   9   4  -1    5.48    0.72
  -9   4   1    6.08    1.52
   9   4  -1    5.62    0.74
   8  -4  -1   31.26    2.21
   8  -4  -1   27.16    2.17
  -8  -4   1   38.17    3.11
   8  -4  -1   31.40    2.18
  -8  -4   1   35.61    2.85
   8  -4  -1   28.28    2.28
   8  -4  -1   29.93    2.18
   8  -4  -1   34.22    2.19
   8   4  -1   31.82    2.19
   8   4  -1   35.27    2.22
   8   4  -1   28.31    2.18
   8   4  -1   30.32    2.18
   8   4  -1   29.72    2.17
  -8   4   1   27.03    2.84
   8   4  -1   33.41    2.34
  -8   4   1   33.47    2.81
   8   4  -1   31.98    2.34
   7  -4  -1    3.22    0.47
   7  -4  -1    3.33    0.55
  -7  -4   1    3.12    0.69
  -7  -4   1    2.84    0.87
  -7  -4   1    1.94    0.92
   7   4  -1    3.12    0.56
   7   4  -1    3.87    0.59
  -7   4   1    2.10    0.91
  -7   4   1    2.38    0.89
  -6  -4   1    8.67    1.26
  -6  -4   1    6.00    1.04
   6  -4  -1    7.97    0.74
   6  -4  -1   10.06    0.88
  -6  -4   1    8.64    1.20
   6   4  -1   10.04    0.80
   6   4  -1    9.24    0.69
   6   4  -1    8.21    0.77
  -6   4   1    8.18    1.47
  -6   4   1    9.66    0.87
  -6   4   1    7.03    1.15
   5  -4  -1    5.00    0.60
  -5  -4   1    6.58    0.89
   5  -4  -1    5.50    0.58
   5  -4  -1    6.06    0.59
  -5  -4   1    3.94    0.79
  -5  -4   1    4.08    0.83
   5   4  -1    5.70    0.60
  -5   4   1    5.60    1.04
   5   4  -1    5.61    0.48
  -5   4   1    5.91    0.60
   5   4  -1    5.31    0.58
   4  -4  -1   52.59    3.47
  -4  -4   1   43.79    3.52
  -4  -4   1   49.92    3.64
  -4  -4   1   53.74    3.49
   4  -4  -1   51.35    3.34
   4  -4  -1   48.46    3.42
   4  -4  -1   48.29    3.39
  -4   4   1   52.15    3.59
  -4   4   1   44.98    3.46
   4   4  -1   47.02    3.36
   4   4  -1   52.23    3.42
   4   4  -1   52.20    3.42
  -3  -4   1    8.72    0.74
   3  -4  -1    8.77    0.67
  -3  -4   1    9.27    0.98
   3  -4  -1    8.89    0.61
  -3  -4   1    7.57    0.80
   3  -4  -1    7.77    0.70
   3  -4  -1    8.91    0.72
   3   4  -1    7.45    0.68
  -3   4   1    8.32    0.77
   3   4  -1    9.26    0.76
   3   4  -1    8.20    0.70
   3   4  -1    9.05    0.71
  -3   4   1    8.39    1.03
  -2  -4   1   58.22    4.07
   2  -4  -1   62.17    4.10
   2  -4  -1   56.92    4.07
   2  -4  -1   60.68    4.07
  -2  -4   1   61.74    4.21
   2  -4  -1   59.29    4.01
   2   4  -1   61.33    4.12
   2   4  -1   58.57    4.07
   2   4  -1   59.16    4.07
  -2   4   1   66.78    4.24
   1  -4  -1    3.57    0.29
  -1  -4   1    3.02    0.35
   1  -4  -1    2.91    0.40
   1  -4  -1    3.31    0.42
   1  -4  -1    3.12    0.38
  -1  -4   1    2.68    0.50
   1  -4  -1    3.50    0.35
  -1  -4   1    3.15    0.45
   1   4  -1    3.51    0.38
   1   4  -1    4.03    0.58
  -1   4   1    2.91    0.39
  -1   4   1    3.97    0.77
   1   4  -1    3.63    0.40
   0  -4   1   15.69    1.14
   0  -4   1   18.12    1.13
   0  -4  -1   16.90    1.28
   0  -4   1   15.50    1.20
   0  -4  -1   15.96    1.12
   0  -4  -1   13.88    1.16
   0  -4   1   16.59    1.19
   0  -4  -1   15.18    1.20
   0  -4  -1   16.30    1.16
   0  -4   1   14.35    1.16
   0   4   1   15.83    1.31
   0   4   1   16.26    1.22
   0   4  -1   16.00    1.31
   0   4  -1   16.23    1.36
   0   4  -1   15.14    1.22
  -1  -4  -1   54.30    3.91
   1  -4   1   61.18    3.74
   1  -4   1   54.49    3.74
   1  -4   1   55.45    3.75
  -1  -4  -1   51.72    3.80
  -1  -4  -1   52.27    3.77
   1  -4   1   53.63    3.73
   1  -4   1   54.93    3.77
   1   4   1   51.98    3.85
  -1   4  -1   61.06    3.95
   1   4   1   59.03    3.79
   1   4   1   57.47    3.72
  -1   4  -1   56.94    3.96
  -1   4  -1   54.09    3.80
   1   4   1   52.54    3.72
  -2  -4  -1   98.47    6.56
   2  -4   1   89.45    6.32
  -2  -4  -1   91.15    6.40
   2  -4   1   90.65    6.32
   2  -4   1   98.42    6.34
   2  -4   1   96.45    6.33
   2   4   1   99.14    6.32
  -2   4  -1   89.07    6.39
  -2   4  -1   95.61    6.59
   2   4   1   94.82    6.36
  -2   4  -1   87.88    6.51
   2   4   1  104.43    6.34
   2   4   1   92.36    6.32
   3  -4   1   40.49    2.82
   3  -4   1   43.68    2.86
  -3  -4  -1   44.52    3.18
  -3  -4  -1   38.59    2.95
   3  -4   1   44.24    2.83
   3  -4   1   39.97    2.82
   3   4   1   37.26    2.80
   3   4   1   41.15    2.83
  -3   4  -1   43.70    3.17
   3   4   1   43.56    2.84
  -3   4  -1   41.78    2.91
  -3   4  -1   42.20    3.11
   3   4   1   38.06    2.83
   4  -4   1   15.09    1.18
  -4  -4  -1   13.64    1.45
   4  -4   1   15.33    1.17
  -4  -4  -1   17.14    1.37
  -4  -4  -1   15.29    1.65
   4  -4   1   16.90    1.16
   4  -4   1   13.64    1.18
  -4   4  -1   16.65    1.59
   4   4   1   15.52    1.14
   4   4   1   15.86    1.19
  -4   4  -1   15.18    1.57
   4   4   1   16.02    1.20
  -4   4  -1   18.03    1.28
   5  -4   1   60.53    4.23
  -5  -4  -1   67.05    4.49
  -5  -4  -1   63.81    4.66
   5  -4   1   59.52    4.28
   5  -4   1   65.27    4.22
   5  -4   1   59.59    4.21
   5   4   1   61.02    4.25
  -5   4  -1   53.83    4.66
  -5   4  -1   66.71    4.66
   5   4   1   55.98    4.16
   5   4   1   67.08    4.27
  -5   4  -1   66.49    4.30
   6  -4   1   12.22    0.95
  -6  -4  -1   10.86    1.87
   6  -4   1    8.68    0.83
  -6  -4  -1   12.06    1.29
   6  -4   1    9.04    0.83
  -6  -4  -1    9.26    1.31
   6   4   1   10.09    0.93
  -6   4  -1   11.78    1.60
  -6   4  -1   11.10    1.61
   6   4   1   12.37    0.97
   7  -4   1   21.10    1.62
  -7  -4  -1   16.47    1.98
   7  -4   1   20.58    1.49
   7  -4   1   21.00    1.53
   7  -4   1   21.20    1.51
  -7  -4  -1   22.55    1.99
   7  -4   1   19.53    1.52
  -7  -4  -1   23.33    2.43
   7  -4   1   19.72    1.48
  -7   4  -1   23.28    2.34
   7   4   1   20.47    1.52
   7   4   1   21.23    1.50
  -7   4  -1   25.00    2.40
   7   4   1   21.90    1.52
   7   4   1   19.59    1.62
   7   4   1   23.67    1.67
   7   4   1   18.96    1.47
   7   4   1   17.36    1.47
   7   4   1   21.93    1.53
   8  -4   1   19.51    1.43
  -8  -4  -1   18.55    2.00
   8  -4   1   17.47    1.37
   8  -4   1   18.79    1.36
  -8  -4  -1   15.42    2.76
  -8  -4  -1   14.94    1.83
   8  -4   1   18.17    1.42
   8  -4   1   20.30    1.38
   8  -4   1   20.75    1.49
   8   4   1   17.69    1.58
  -8   4  -1   20.33    2.48
   8   4   1   18.92    1.42
   8   4   1   18.14    1.45
   8   4   1   17.73    1.37
   8   4   1   19.76    1.41
  -8   4  -1   20.32    2.42
  -8   4  -1   15.21    2.07
   8   4   1   17.05    1.56
   8   4   1   16.92    1.41
   8   4   1   19.24    1.38
  -9  -4  -1   31.68    2.61
   9  -4   1   26.55    2.09
   9  -4   1   28.02    2.04
   9  -4   1   32.23    2.18
   9  -4   1   29.32    2.05
   9  -4   1   31.16    2.06
  -9  -4  -1   21.12    3.16
   9  -4   1   27.18    2.05
   9   4   1   29.68    2.28
   9   4   1   29.68    2.09
   9   4   1   28.96    2.11
   9   4   1   28.07    2.02
  -9   4  -1   30.34    3.28
  -9   4  -1   28.84    3.14
   9   4   1   29.12    2.09
   9   4   1   25.69    2.04
   9   4   1   28.41    2.07
  10  -4   1    3.33    0.46
  10  -4   1    3.17    0.83
  10  -4   1    4.06    0.71
  10  -4   1    3.39    0.64
  10  -4   1    3.21    0.54
 -10  -4  -1    3.06    1.61
  10  -4   1    3.55    0.63
  10   4   1    3.21    0.79
  10   4   1    2.75    0.56
  10   4   1    3.58    0.49
  10   4   1    3.07    0.52
  10   4   1    3.41    0.63
 -10   4  -1    2.75    1.29
  10   4   1    2.13    0.44
  10   4   1    3.50    0.57
  11  -4   1   18.13    1.33
  11  -4   1   15.30    1.31
 -11  -4  -1   19.65    1.54
  11  -4   1   19.72    1.35
  11  -4   1   17.77    1.39
  11   4   1   16.91    1.33
  11   4   1   18.48    1.35
  11   4   1   17.68    1.38
  11   4   1   17.13    1.33
  11   4   1   17.36    1.33
  12  -4   1   -0.01    0.25
  12  -4   1    0.36    0.25
  12  -4   1    0.10    0.20
  12  -4   1    0.49    0.24
 -12  -4  -1   -0.83    0.50
  12   4   1   -0.22    0.26
  12   4   1    0.01    0.25
  12   4   1    0.27    0.41
 -12   4  -1    0.36    0.39
  12   4   1   -0.22    0.19
  13  -4   1    9.59    0.73
  13  -4   1    9.09    0.74
  13  -4   1    9.45    0.74
  13   4   1   10.57    0.74
  13   4   1    8.43    0.73
  13   4   1   10.31    0.76
  13  -5  -1    0.75    0.23
  13  -5  -1    0.52    0.16
  13  -5  -1    0.70    0.30
  13  -5  -1    0.56    0.23
  13   5  -1    0.37    0.28
  13   5  -1    0.29    0.30
 -13   5   1    0.56    0.48
  13   5  -1    1.11    0.42
  13   5  -1    0.40    0.36
  12  -5  -1    1.97    0.40
  12  -5  -1    1.66    0.30
  12  -5  -1    2.11    0.31
  12  -5  -1    1.96    0.31
  12  -5  -1    1.71    0.42
  12   5  -1    2.13    0.39
  12   5  -1    2.17    0.37
  12   5  -1    1.78    0.38
  12   5  -1    1.29    0.36
  12   5  -1    2.36    0.44
  11  -5  -1    0.93    0.28
  11  -5  -1    1.60    0.27
  11  -5  -1    0.99    0.37
  11  -5  -1    1.07    0.33
  11  -5  -1    0.84    0.38
  11   5  -1    1.34    0.35
  11   5  -1    1.01    0.30
  11   5  -1    0.78    0.35
  11   5  -1    0.96    0.34
  11   5  -1    1.24    0.30
  10  -5  -1    0.27    0.26
 -10  -5   1    0.27    1.08
  10  -5  -1    0.28    0.70
  10  -5  -1    0.95    0.32
  10  -5  -1    0.28    0.39
  10  -5  -1    0.29    0.26
  10  -5  -1    0.34    0.27
  10   5  -1    0.23    0.31
  10   5  -1    0.85    0.29
  10   5  -1    0.18    0.36
  10   5  -1    0.52    0.54
  10   5  -1    1.35    0.46
  10   5  -1    0.38    0.44
 -10   5   1    0.28    1.10
   9  -5  -1    1.27    0.27
   9  -5  -1    1.65    0.33
   9  -5  -1    2.31    0.48
   9  -5  -1    2.45    0.53
   9  -5  -1    1.59    0.31
  -9  -5   1    1.70    1.02
   9  -5  -1    1.32    0.30
  -9  -5   1    0.72    1.39
   9   5  -1    1.79    0.71
  -9   5   1    1.59    1.58
   9   5  -1    1.37    0.46
  -9   5   1    2.25    1.21
   9   5  -1    2.19    0.36
   9   5  -1    1.94    0.37
   9   5  -1    1.75    0.47
   9   5  -1    1.32    0.44
   8  -5  -1    1.33    0.34
  -8  -5   1    0.61    0.97
   8  -5  -1    1.54    0.47
   8  -5  -1    1.30    0.33
   8  -5  -1    1.23    0.41
   8  -5  -1    1.64    0.31
   8  -5  -1    1.30    0.31
   8  -5  -1    1.03    0.29
  -8  -5   1    0.46    1.09
  -8  -5   1    3.35    1.29
   8   5  -1    1.29    0.58
  -8   5   1    1.96    1.36
   8   5  -1    1.66    0.42
   8   5  -1    1.44    0.36
  -8   5   1    0.92    1.29
   8   5  -1    1.28    0.32
   8   5  -1    1.00    0.31
   8   5  -1    1.00    0.43
   8   5  -1    1.20    0.24
   8   5  -1    2.04    0.42
   7  -5  -1   -0.22    0.18
   7  -5  -1    0.94    0.45
   7  -5  -1    0.49    0.32
  -7  -5   1   -0.14    0.55
   7  -5  -1    0.07    0.27
   7  -5  -1    0.13    0.39
  -7  -5   1   -0.17    0.87
   7  -5  -1    0.13    0.18
  -7  -5   1   -1.64    0.89
   7   5  -1    0.30    0.24
   7   5  -1    0.37    0.24
  -7   5   1   -0.25    0.70
   7   5  -1   -0.22    0.38
   7   5  -1    0.47    0.43
  -7   5   1   -0.94    1.02
   7   5  -1    0.57    0.42
   7   5  -1    0.21    0.26
   7   5  -1    0.08    0.18
   7   5  -1    0.53    0.33
   6  -5  -1    2.51    0.45
   6  -5  -1    2.52    0.49
  -6  -5   1    2.90    0.67
  -6  -5   1    2.42    0.56
  -6  -5   1    3.08    0.96
  -6   5   1    2.38    1.02
   6   5  -1    3.06    0.45
   6   5  -1    3.20    0.56
  -6   5   1    2.94    0.57
   6   5  -1    2.82    0.56
  -6   5   1    3.22    1.03
  -5  -5   1   -0.22    0.61
  -5  -5   1    0.74    0.68
  -5  -5   1    0.54    0.49
   5  -5  -1    0.54    0.31
   5  -5  -1    1.04    0.26
  -5   5   1    1.80    0.86
   5   5  -1    1.16    0.37
   5   5  -1    0.81    0.22
  -5   5   1    0.45    0.40
  -5   5   1    0.44    0.74
   5   5  -1    0.91    0.28
   4  -5  -1   -0.16    0.15
  -4  -5   1    0.39    0.51
  -4  -5   1   -0.19    0.34
  -4  -5   1    0.27    0.55
   4  -5  -1    0.21    0.18
   4  -5  -1   -0.08    0.24
   4   5  -1    0.15    0.18
   4   5  -1   -0.11    0.27
   4   5  -1   -0.51    0.25
  -4   5   1   -0.35    0.29
   4   5  -1    0.21    0.25
  -4   5   1    0.56    0.62
   3  -5  -1    0.29    0.17
  -3  -5   1    0.71    0.51
  -3  -5   1    0.43    0.47
   3  -5  -1    0.38    0.19
  -3  -5   1    0.51    0.29
   3  -5  -1    0.28    0.22
   3   5  -1    0.70    0.25
   3   5  -1    0.34    0.33
   3   5  -1    0.48    0.23
  -3   5   1    0.40    0.61
  -3   5   1    0.77    0.16
   3   5  -1    0.37    0.27
  -3   5   1    0.32    0.30
   2  -5  -1    0.67    0.22
  -2  -5   1    0.57    0.29
   2  -5  -1    0.37    0.24
   2  -5  -1    1.04    0.24
  -2  -5   1    0.62    0.35
  -2  -5   1    0.66    0.24
  -2  -5   1    1.37    0.47
  -2   5   1    0.47    0.22
   2   5  -1    0.50    0.25
   2   5  -1    0.28    0.32
   2   5  -1    0.68    0.19
  -2   5   1    0.34    0.30
  -2   5   1    0.61    0.55
  -1  -5   1   28.88    1.93
  -1  -5   1   26.91    1.86
  -1  -5   1   23.76    1.74
   1  -5  -1   23.69    1.77
   1  -5  -1   25.20    1.77
   1  -5  -1   23.38    1.71
  -1  -5   1   24.89    1.81
   1  -5  -1   26.35    1.79
  -1   5   1   22.46    1.84
  -1   5   1   25.65    1.76
   1   5  -1   24.85    1.87
  -1   5   1   25.98    2.00
   1   5  -1   25.33    1.76
   1   5  -1   25.44    1.78
   0  -5   1    3.74    0.45
   0  -5  -1    4.11    0.45
   0  -5   1    4.45    0.52
   0  -5   1    3.88    0.45
   0  -5   1    3.77    0.46
   0  -5  -1    3.68    0.42
   0  -5   1    3.49    0.36
   0  -5  -1    3.54    0.40
   0  -5  -1    3.27    0.53
   0  -5  -1    3.90    0.37
   0   5  -1    2.77    0.53
   0   5  -1    3.77    0.44
   0   5   1    3.13    0.45
   0   5  -1    3.53    0.76
   0   5   1    3.73    0.39
   0   5   1    4.48    0.85
   0   5  -1    4.25    0.56
   1  -5   1   19.84    1.48
   1  -5   1   20.06    1.47
  -1  -5  -1   22.09    1.69
   1  -5   1   21.04    1.48
  -1  -5  -1   21.01    1.55
   1  -5   1   19.29    1.45
   1  -5   1   22.98    1.58
  -1  -5  -1   19.61    1.54
   1   5   1   20.90    1.48
  -1   5  -1   19.63    1.43
  -1   5  -1   18.80    1.58
   1   5   1   21.48    1.45
  -1   5  -1   22.49    1.79
  -1   5  -1   20.82    1.70
   1   5   1   20.39    1.56
   1   5   1   21.39    1.46
  -2  -5  -1   17.31    1.41
   2  -5   1   17.96    1.24
  -2  -5  -1   16.37    1.56
   2  -5   1   16.23    1.21
   2  -5   1   17.15    1.21
  -2  -5  -1   15.83    1.35
   2  -5   1   17.18    1.22
   2   5   1   17.05    1.22
   2   5   1   16.90    1.22
   2   5   1   17.22    1.20
  -2   5  -1   17.28    1.65
  -2   5  -1   19.89    1.76
   2   5   1   16.62    1.29
  -2   5  -1   14.47    1.29
  -2   5  -1   15.28    1.17
   3  -5   1    0.30    0.18
  -3  -5  -1    0.00    0.48
  -3  -5  -1    1.18    0.69
   3  -5   1    0.08    0.14
  -3  -5  -1   -0.42    0.41
   3  -5   1    0.03    0.24
   3  -5   1   -0.04    0.22
   3   5   1    0.04    0.23
  -3   5  -1    0.22    0.51
   3   5   1    0.79    0.26
  -3   5  -1    0.06    0.37
   3   5   1    0.64    0.20
   3   5   1   -0.31    0.21
  -3   5  -1    1.13    0.78
   4  -5   1   20.17    1.51
  -4  -5  -1   22.09    2.02
   4  -5   1   18.47    1.49
   4  -5   1   20.18    1.45
  -4  -5  -1   20.55    1.66
  -4  -5  -1   16.27    1.63
   4   5   1   20.06    1.44
   4   5   1   22.51    1.52
  -4   5  -1   19.79    1.61
  -4   5  -1   19.52    1.98
   4   5   1   21.11    1.52
  -4   5  -1   22.37    1.94
  -5  -5  -1    5.90    1.14
  -5  -5  -1    5.22    1.17
  -5  -5  -1    4.24    0.90
   5  -5   1    5.42    0.72
   5  -5   1    4.96    0.58
  -5   5  -1    5.85    1.27
   5   5   1    6.03    0.52
   5   5   1    5.71    0.67
  -5   5  -1    6.10    0.77
  -5   5  -1    6.62    1.33
   5   5   1    7.00    0.69
   6  -5   1   16.55    1.29
  -6  -5  -1   17.22    1.80
   6  -5   1   15.44    1.27
  -6  -5  -1   17.91    2.07
   6  -5   1   15.05    1.35
   6  -5   1   16.70    1.28
  -6   5  -1   12.67    1.72
   6   5   1   16.60    1.31
   6   5   1   17.97    1.29
   6   5   1   18.27    1.28
  -6   5  -1   10.87    1.97
   6   5   1   16.82    1.37
   7  -5   1    0.44    0.27
   7  -5   1    0.38    0.50
  -7  -5  -1    0.74    0.97
  -7  -5  -1    1.13    1.33
   7  -5   1    0.91    0.29
   7  -5   1    0.80    0.33
   7  -5   1    0.59    0.23
  -7  -5  -1   -0.83    0.94
   7  -5   1    0.55    0.23
   7   5   1    0.41    0.46
   7   5   1    0.07    0.33
   7   5   1    0.25    0.24
   7   5   1    0.40    0.26
   7   5   1    0.58    0.21
   7   5   1    0.14    0.28
  -7   5  -1   -0.73    1.44
   7   5   1    0.30    0.25
  -7   5  -1    0.88    0.90
  -7   5  -1   -0.20    1.06
   7   5   1    0.13    0.26
   7   5   1    0.35    0.50
   8  -5   1    3.07    0.52
  -8  -5  -1    1.89    0.93
   8  -5   1    3.23    0.70
   8  -5   1    2.66    0.40
   8  -5   1    2.47    0.39
   8  -5   1    2.85    0.47
   8  -5   1    3.09    0.56
  -8  -5  -1    2.37    1.63
   8   5   1    2.93    0.49
  -8   5  -1    2.66    1.19
   8   5   1    2.74    0.51
  -8   5  -1    3.32    1.92
   8   5   1    2.00    0.70
   8   5   1    2.57    0.46
   8   5   1    3.79    0.49
   8   5   1    3.22    0.44
  -9  -5  -1   -0.26    0.38
   9  -5   1    0.70    0.29
  -9  -5  -1    1.75    1.40
   9  -5   1    0.49    0.50
   9  -5   1    0.60    0.27
   9  -5   1    0.53    0.32
   9  -5   1    0.26    0.22
   9  -5   1    0.17    0.36
   9   5   1    0.75    0.35
  -9   5  -1    2.82    1.62
   9   5   1    0.96    0.53
   9   5   1    0.42    0.40
   9   5   1    0.59    0.33
   9   5   1    0.86    0.40
   9   5   1    1.40    0.36
  10  -5   1    0.29    0.77
  10  -5   1    0.45    0.28
  10  -5   1    0.67    0.33
  10  -5   1   -0.01    0.36
 -10  -5  -1    1.24    0.54
  10  -5   1    0.36    0.26
 -10  -5  -1    1.82    1.07
  10  -5   1    0.22    0.30
  10   5   1    0.44    0.31
  10   5   1    0.77    0.38
  10   5   1    0.35    0.33
  10   5   1    0.84    0.50
 -10   5  -1    1.25    1.22
  10   5   1    0.52    0.34
  10   5   1    0.83    0.45
  11  -5   1    5.61    0.59
  11  -5   1    6.27    0.56
  11  -5   1    6.70    0.73
 -11  -5  -1    5.90    0.85
  11  -5   1    6.11    0.70
  11   5   1    6.45    0.57
  11   5   1    5.84    0.63
  11   5   1    5.06    0.61
  11   5   1    5.91    0.78
  11   5   1    4.68    0.56
 -12  -5  -1   -0.47    0.39
  12  -5   1    0.41    0.24
  12  -5   1    0.00    0.17
  12  -5   1    0.10    0.23
  12  -5   1    0.07    0.31
  12   5   1    0.36    0.30
 -12   5  -1    0.00    0.39
  12   5   1    0.10    0.24
  12   5   1   -0.03    0.19
  12   5   1    0.12    0.21
  12   5   1    0.00    0.40
 -13  -6   1   18.04    1.44
  13  -6  -1   21.26    1.38
  13  -6  -1   21.65    1.38
 -13   6   1   19.00    1.43
  13   6  -1   20.52    1.43
  13   6  -1   17.58    1.40
  12  -6  -1   13.36    1.05
  12  -6  -1   12.80    1.06
  12  -6  -1   15.08    1.09
  12   6  -1   15.30    1.09
  12   6  -1   16.09    1.20
  12   6  -1   14.55    1.10
  12   6  -1   12.04    1.05
  12   6  -1   15.20    1.10
  11  -6  -1    0.44    0.38
  11  -6  -1   -0.03    0.18
  11  -6  -1    0.24    0.24
  11  -6  -1    0.11    0.24
  11  -6  -1    0.12    0.22
  11   6  -1    0.19    0.45
  11   6  -1    0.20    0.33
  11   6  -1    0.26    0.27
  11   6  -1    0.31    0.24
  11   6  -1    0.33    0.30
  10  -6  -1    6.90    0.70
  10  -6  -1    6.01    0.66
  10  -6  -1    6.90    1.08
  10  -6  -1    7.46    0.62
 -10  -6   1    5.87    1.32
  10  -6  -1    7.49    0.77
  10  -6  -1    7.32    0.68
  10   6  -1    7.75    0.69
 -10   6   1    6.61    1.56
  10   6  -1    7.08    0.73
  10   6  -1    5.88    1.07
  10   6  -1    6.98    0.74
  10   6  -1    6.14    0.67
  10   6  -1    6.64    0.71
   9  -6  -1    1.00    0.29
   9  -6  -1    1.02    0.40
   9  -6  -1    0.84    0.27
   9  -6  -1    0.78    0.50
  -9  -6   1    0.79    1.00
   9  -6  -1    0.44    0.27
   9  -6  -1    1.02    0.36
   9   6  -1    0.64    0.28
   9   6  -1    1.43    0.49
   9   6  -1    0.65    0.23
   9   6  -1    0.55    0.33
   9   6  -1    0.68    0.33
   9   6  -1    0.92    0.31
  -9   6   1    1.00    1.12
   9   6  -1    0.58    0.73
   8  -6  -1    0.37    0.26
  -8  -6   1    0.38    1.20
   8  -6  -1    0.11    0.24
   8  -6  -1    0.32    0.23
   8  -6  -1    0.07    0.41
  -8  -6   1   -0.55    1.31
   8  -6  -1    0.50    0.20
   8  -6  -1    0.25    0.20
   8  -6  -1    0.20    0.29
   8   6  -1   -0.33    0.25
   8   6  -1    0.36    0.65
   8   6  -1   -0.01    0.40
   8   6  -1    0.22    0.30
   8   6  -1    0.24    0.20
   8   6  -1    0.27    0.31
  -8   6   1    0.67    1.61
   8   6  -1    0.16    0.30
  -8   6   1   -2.20    1.18
  -7  -6   1   63.20    4.73
  -7  -6   1   56.06    4.31
   7  -6  -1   59.76    4.01
   7  -6  -1   56.72    4.09
   7  -6  -1   52.58    3.98
   7  -6  -1   62.79    4.02
   7  -6  -1   57.39    4.00
   7  -6  -1   60.78    4.17
   7  -6  -1   57.93    3.99
   7  -6  -1   62.86    4.05
   7   6  -1   57.25    4.00
  -7   6   1   56.91    4.67
   7   6  -1   58.68    4.01
   7   6  -1   56.26    3.97
   7   6  -1   59.26    4.17
   7   6  -1   64.52    4.04
  -7   6   1   55.32    4.67
   7   6  -1   55.04    3.99
   7   6  -1   59.37    4.01
   7   6  -1   61.85    4.05
   6  -6  -1    0.07    0.36
   6  -6  -1    0.04    0.24
   6  -6  -1    0.03    0.18
  -6  -6   1    1.11    0.96
  -6  -6   1   -0.59    0.75
   6  -6  -1    0.20    0.38
   6  -6  -1    0.36    0.30
   6  -6  -1    0.19    0.25
   6  -6  -1   -0.30    0.25
   6   6  -1    0.35    0.25
   6   6  -1   -0.26    0.25
   6   6  -1    0.14    0.35
  -6   6   1   -0.33    1.31
   6   6  -1   -0.03    0.26
   6   6  -1    0.10    0.31
  -6   6   1   -0.25    0.38
   6   6  -1    0.38    0.49
   6   6  -1    0.06    0.28
   6   6  -1   -0.06    0.30
   6   6  -1   -0.03    0.30
  -6   6   1   -0.20    0.71
  -5  -6   1   -0.65    0.71
  -5  -6   1   -0.19    0.43
   5  -6  -1    0.43    0.24
  -5  -6   1   -0.12    0.47
   5  -6  -1   -0.21    0.30
   5   6  -1    0.17    0.37
   5   6  -1    0.37    0.23
  -5   6   1    0.44    0.64
  -5   6   1   -0.71    0.43
  -5   6   1    0.24    0.95
   5   6  -1    0.09    0.39
  -4  -6   1   25.31    2.10
   4  -6  -1   28.30    2.08
   4  -6  -1   28.02    2.09
  -4  -6   1   27.03    2.20
  -4  -6   1   31.03    2.41
   4   6  -1   28.32    2.12
   4   6  -1   32.27    2.13
  -4   6   1   27.76    2.47
   4   6  -1   31.98    2.08
   4   6  -1   26.74    2.10
  -4   6   1   30.81    2.64
  -4   6   1   31.32    2.20
   3  -6  -1    0.45    0.21
  -3  -6   1    0.65    0.30
   3  -6  -1    0.46    0.20
   3  -6  -1    0.42    0.27
  -3  -6   1    0.70    0.42
  -3  -6   1    0.55    0.36
  -3  -6   1   -0.31    0.50
  -3   6   1    0.12    0.73
   3   6  -1    0.45    0.32
   3   6  -1    0.84    0.29
  -3   6   1   -0.03    0.36
   3   6  -1    0.27    0.40
  -3   6   1    0.74    0.23
  -2  -6   1   11.09    1.12
   2  -6  -1    9.41    0.82
  -2  -6   1   11.10    1.01
   2  -6  -1    9.91    0.87
  -2  -6   1    9.52    0.99
  -2  -6   1   10.69    0.85
   2  -6  -1   10.65    0.84
  -2   6   1    8.72    0.97
   2   6  -1   10.11    0.98
  -2   6   1   13.70    1.33
   2   6  -1   10.63    0.88
   2   6  -1   10.36    0.86
  -2   6   1   10.15    0.83
  -1  -6   1   12.99    1.08
  -1  -6   1   13.12    1.01
  -1  -6   1   10.08    0.99
   1  -6  -1   10.55    0.91
   1  -6  -1   11.92    0.92
  -1  -6   1   12.44    0.90
   1  -6  -1   10.86    0.95
  -1   6   1   10.74    1.00
  -1   6   1   11.71    0.91
   1   6  -1   11.40    0.92
  -1   6   1   12.56    1.30
   1   6  -1   10.63    1.07
   1   6  -1   11.61    0.97
   0  -6   1   48.73    3.33
   0  -6  -1   50.54    3.33
   0  -6   1   45.96    3.38
   0  -6  -1   50.24    3.36
   0  -6   1   52.26    3.34
   0  -6   1   47.24    3.28
   0  -6   1   46.92    3.32
   0   6   1   46.90    3.42
   0   6   1   46.90    3.29
   0   6  -1   46.51    3.27
  -1  -6  -1  133.67    9.55
   1  -6   1  155.26    9.50
  -1  -6  -1  148.78    9.53
   1  -6   1  141.34    9.50
  -1  -6  -1  130.38    9.54
   1  -6   1  150.08    9.50
   1   6   1  147.07    9.59
   1   6   1  143.49    9.47
  -1   6  -1  132.98    9.46
  -1   6  -1  129.45    9.59
  -1   6  -1  148.52    9.75
   2  -6   1    6.41    0.62
   2  -6   1    7.86    0.63
   2  -6   1    6.95    0.61
  -2  -6  -1    6.20    0.75
  -2  -6  -1    8.32    0.75
  -2  -6  -1    7.22    1.04
  -2   6  -1    9.08    1.26
   2   6   1    7.22    0.62
  -2   6  -1    5.57    0.79
  -2   6  -1    6.78    0.62
   2   6   1    7.68    0.64
   2   6   1    7.10    0.76
  -2   6  -1    7.83    1.18
   2   6   1    7.20    0.65
   3  -6   1   20.27    1.54
  -3  -6  -1   22.59    1.73
  -3  -6  -1   24.15    2.00
   3  -6   1   21.42    1.59
  -3  -6  -1   17.67    1.74
  -3   6  -1   25.34    2.14
   3   6   1   21.26    1.52
  -3   6  -1   24.32    2.12
   3   6   1   22.36    1.59
   3   6   1   18.74    1.59
  -3   6  -1   19.84    1.67
   3   6   1   20.88    1.54
   4  -6   1    0.54    0.32
  -4  -6  -1    0.35    0.41
  -4  -6  -1    0.06    0.41
   4  -6   1    0.41    0.33
  -4  -6  -1    1.15    0.87
   4   6   1    1.09    0.37
  -4   6  -1    1.35    1.10
  -4   6  -1    1.04    0.90
   4   6   1    1.06    0.29
  -4   6  -1    0.99    0.40
   4   6   1    0.80    0.22
  -5  -6  -1    0.29    1.01
   5  -6   1   -0.22    0.26
   5  -6   1    0.13    0.26
  -5  -6  -1    0.69    0.51
  -5  -6  -1   -0.20    0.64
  -5   6  -1    0.20    0.55
   5   6   1   -0.01    0.25
   5   6   1   -0.12    0.29
  -5   6  -1   -1.04    1.19
  -5   6  -1   -0.03    0.92
   5   6   1    0.29    0.43
  -6  -6  -1  110.37    7.13
  -6  -6  -1   88.61    7.14
  -6  -6  -1  108.15    7.51
   6  -6   1  108.34    6.90
   6  -6   1  101.00    6.86
   6  -6   1  104.53    6.86
   6  -6   1  103.50    6.93
   6  -6   1  106.84    7.04
   6  -6   1   98.54    6.84
   6  -6   1  100.93    6.86
   6   6   1  106.88    6.99
   6   6   1  104.28    6.87
  -6   6  -1   97.59    6.86
   6   6   1  108.05    6.87
   6   6   1  100.97    6.86
   6   6   1   91.56    6.82
   6   6   1  104.13    6.86
  -6   6  -1   91.05    7.44
   6   6   1  104.83    6.87
   6   6   1  100.61    6.86
   7  -6   1    5.89    0.66
   7  -6   1    7.71    0.66
  -7  -6  -1    5.28    1.65
   7  -6   1    6.89    0.64
   7  -6   1    7.65    0.69
   7  -6   1    6.51    0.61
  -7  -6  -1    6.86    1.07
   7  -6   1    7.16    0.80
  -7  -6  -1    6.03    1.34
  -7  -6  -1    4.11    1.17
  -7   6  -1    6.57    1.59
   7   6   1    6.77    0.68
  -7   6  -1    6.23    1.41
   7   6   1    7.34    0.69
  -7   6  -1    4.38    2.01
  -7   6  -1    6.30    0.71
   7   6   1    6.67    0.80
   7   6   1    7.16    0.61
   7   6   1    6.47    0.70
   7   6   1    7.41    0.85
   7   6   1    7.64    0.96
   7   6   1    6.88    0.78
   8  -6   1    0.18    0.28
   8  -6   1    0.55    0.28
   8  -6   1    0.29    0.21
  -8  -6  -1    0.59    1.32
   8  -6   1    0.33    0.63
  -8  -6  -1   -0.60    0.51
   8  -6   1    0.18    0.33
   8  -6   1    0.65    0.26
  -8   6  -1    0.97    1.12
   8   6   1    0.78    0.45
   8   6   1    0.76    0.36
   8   6   1    0.44    0.29
   8   6   1    1.14    0.42
   8   6   1    0.36    0.39
   8   6   1    1.37    0.53
   8   6   1    0.60    0.33
  -8   6  -1   -4.55    2.46
   9  -6   1    1.60    0.55
   9  -6   1    0.93    0.32
   9  -6   1    1.02    0.43
   9  -6   1    1.60    0.40
  -9  -6  -1    2.12    0.58
  -9  -6  -1    1.36    1.08
   9  -6   1    1.67    0.32
   9  -6   1    1.41    0.31
   9   6   1    1.11    0.31
   9   6   1    2.90    0.78
  -9   6  -1    1.34    1.21
   9   6   1    1.25    0.33
   9   6   1    1.69    0.37
   9   6   1    1.48    0.47
   9   6   1    1.36    0.50
  10  -6   1    0.12    0.25
  10  -6   1    0.42    0.26
  10  -6   1   -0.01    0.25
  10  -6   1    0.20    0.31
  10  -6   1   -0.09    0.33
 -10  -6  -1    0.69    0.50
  10   6   1    0.22    0.30
  10   6   1    0.21    0.35
  10   6   1    0.29    0.46
  10   6   1    0.02    0.31
  10   6   1    0.13    0.26
  11  -6   1    2.68    0.44
  11  -6   1    3.33    0.55
  11  -6   1    3.25    0.42
  11  -6   1    3.48    0.47
  11   6   1    3.19    0.42
  11   6   1    3.38    0.54
  11   6   1    3.67    0.64
  11   6   1    3.41    0.46
  11   6   1    2.16    0.42
 -11   6  -1    3.32    0.71
  12  -6   1    1.27    0.26
  12  -6   1    1.93    0.32
  12  -6   1    1.93    0.34
  12  -6   1    2.34    0.30
  12   6   1    1.64    0.34
  12   6   1    1.89    0.31
  12   6   1    1.65    0.28
  12   6   1    1.75    0.31
 -12   6  -1    1.58    0.40
 -12  -7   1    7.08    0.74
  12  -7  -1    7.23    0.62
  12  -7  -1    8.34    0.70
  12  -7  -1    7.50    0.61
  12  -7  -1    6.94    0.71
  12   7  -1    7.73    0.71
  12   7  -1    7.26    0.73
  12   7  -1    8.03    0.68
  12   7  -1    7.14    0.62
  11  -7  -1    0.68    0.26
  11  -7  -1    1.09    0.34
  11  -7  -1    0.41    0.24
  11  -7  -1    0.44    0.23
  11   7  -1    0.46    0.27
  11   7  -1    0.81    0.32
  11   7  -1    0.92    0.36
  11   7  -1    0.60    0.27
  10  -7  -1    2.24    0.41
  10  -7  -1    1.95    0.41
  10  -7  -1    2.03    0.32
  10  -7  -1    2.41    0.41
  10   7  -1    2.32    0.51
  10   7  -1    1.94    0.41
  10   7  -1    1.33    0.43
  10   7  -1    1.47    0.42
  10   7  -1    2.13    0.43
  -9  -7   1    2.72    1.06
   9  -7  -1    2.44    0.77
   9  -7  -1    3.80    0.49
   9  -7  -1    3.82    0.52
   9  -7  -1    3.37    0.48
   9  -7  -1    3.42    0.42
   9  -7  -1    4.11    0.52
   9   7  -1    4.39    0.63
  -9   7   1    5.51    1.65
   9   7  -1    3.20    0.48
   9   7  -1    2.96    0.46
  -9   7   1    3.35    0.54
   9   7  -1    3.58    0.71
   9   7  -1    1.96    0.82
   9   7  -1    3.32    0.66
   9   7  -1    4.44    0.52
   8  -7  -1    4.82    0.74
   8  -7  -1    4.84    0.68
   8  -7  -1    4.40    0.63
  -8  -7   1    3.50    1.38
   8  -7  -1    5.04    0.53
   8  -7  -1    5.07    0.70
  -8   7   1    4.38    0.63
   8   7  -1    4.62    0.53
   8   7  -1    4.28    0.75
   8   7  -1    5.06    0.64
   8   7  -1    5.50    0.66
   8   7  -1    4.29    0.58
   8   7  -1    4.85    0.85
   8   7  -1    5.12    0.76
  -8   7   1    6.26    1.43
   7  -7  -1    4.41    0.53
   7  -7  -1    4.85    0.58
  -7  -7   1    3.54    1.36
  -7  -7   1    3.35    0.95
   7  -7  -1    4.31    0.58
   7  -7  -1    4.49    0.66
   7  -7  -1    3.88    0.53
   7  -7  -1    4.51    0.59
   7   7  -1    6.35    1.10
   7   7  -1    4.57    0.61
   7   7  -1    4.33    0.54
  -7   7   1    5.56    1.28
   7   7  -1    4.44    0.61
   7   7  -1    4.27    0.60
   7   7  -1    4.02    0.60
   7   7  -1    3.89    0.67
  -7   7   1    2.27    1.74
   7   7  -1    3.66    0.70
   7   7  -1    4.81    0.72
  -6  -7   1   70.80    4.87
   6  -7  -1   62.78    4.32
   6  -7  -1   66.28    4.35
   6  -7  -1   63.22    4.33
   6  -7  -1   62.23    4.33
   6  -7  -1   61.32    4.40
  -6  -7   1   66.67    4.69
   6  -7  -1   62.09    4.30
   6   7  -1   55.99    4.45
  -6   7   1   62.68    4.99
   6   7  -1   64.28    4.36
   6   7  -1   60.89    4.33
   6   7  -1   67.21    4.32
   6   7  -1   61.37    4.36
   6   7  -1   61.46    4.34
   6   7  -1   64.46    4.48
   6   7  -1   70.61    4.36
   5  -7  -1    8.38    0.72
   5  -7  -1    7.76    0.83
  -5  -7   1    9.47    1.35
   5  -7  -1    8.39    0.72
   5  -7  -1    7.48    0.69
   5  -7  -1    9.15    0.75
   5  -7  -1    7.45    0.77
  -5  -7   1    9.12    1.07
   5  -7  -1    8.33    0.72
   5   7  -1    9.39    0.79
  -5   7   1   10.07    1.63
   5   7  -1    9.26    0.72
   5   7  -1    9.46    0.93
   5   7  -1    8.90    0.73
   5   7  -1    8.05    0.78
  -5   7   1    9.36    1.62
   5   7  -1    8.01    0.87
  -5   7   1    6.78    1.07
   5   7  -1    9.73    0.86
   5   7  -1    8.27    0.85
  -4  -7   1   36.08    2.97
  -4  -7   1   36.38    2.84
  -4  -7   1   43.15    3.08
   4  -7  -1   40.85    2.77
  -4   7   1   35.55    3.19
   4   7  -1   38.76    2.72
  -4   7   1   41.38    3.22
  -4   7   1   36.39    2.91
   4   7  -1   38.44    2.77
  -3  -7   1   26.20    2.08
   3  -7  -1   28.75    1.97
  -3  -7   1   29.08    2.16
  -3  -7   1   27.95    2.13
   3  -7  -1   23.15    1.92
  -3   7   1   25.37    2.06
   3   7  -1   25.88    1.96
   3   7  -1   24.64    2.06
  -3   7   1   28.51    2.35
  -3   7   1   23.62    2.37
   3   7  -1   28.02    1.93
  -3   7   1   26.48    1.88
   2  -7  -1    7.58    0.72
  -2  -7   1    7.92    0.82
   2  -7  -1    9.20    0.80
  -2  -7   1    8.68    1.00
  -2  -7   1    8.83    0.90
  -2   7   1    9.30    1.25
   2   7  -1    6.99    0.79
   2   7  -1    8.48    0.73
  -2   7   1   11.56    1.37
   2   7  -1    8.62    0.96
  -2   7   1    8.22    0.74
  -2   7   1    7.68    0.88
  -1  -7   1    6.79    0.69
  -1  -7   1    7.99    0.72
   1  -7  -1    6.38    0.70
  -1  -7   1    8.06    0.80
   1  -7  -1    6.28    0.71
  -1   7   1    6.38    0.76
  -1   7   1    6.59    0.67
   1   7  -1    6.46    0.77
   1   7  -1    6.46    0.62
   0  -7  -1    6.74    0.81
   0  -7   1    8.32    0.79
   0  -7  -1    8.71    0.74
   0  -7   1    8.70    0.71
   0   7   1    8.28    0.93
   0   7  -1    7.45    0.95
   0   7   1    7.88    0.69
   0   7  -1    7.26    0.73
  -1  -7  -1    0.07    0.26
  -1  -7  -1   -0.11    0.23
   1  -7   1    0.06    0.20
   1  -7   1    0.11    0.19
  -1   7  -1    0.03    0.18
   1   7   1   -0.18    0.19
   1   7   1   -0.57    0.38
  -1   7  -1   -0.33    0.47
   2  -7   1   80.42    5.42
  -2  -7  -1   84.87    5.48
   2  -7   1   79.18    5.43
   2   7   1   76.51    5.53
  -2   7  -1   77.68    5.37
  -2   7  -1   79.39    5.60
  -2   7  -1   82.07    5.75
   2   7   1   78.64    5.39
   3  -7   1   18.45    1.44
   3  -7   1   20.91    1.48
  -3  -7  -1   16.78    1.57
  -3  -7  -1   19.52    1.55
  -3   7  -1   20.96    2.05
   3   7   1   20.92    1.44
   3   7   1   16.56    1.54
  -3   7  -1   18.28    1.68
   3   7   1   21.06    1.58
   4  -7   1   38.98    2.75
  -4  -7  -1   44.33    3.02
   4  -7   1   37.97    2.82
  -4  -7  -1   44.55    3.31
   4  -7   1   43.30    2.86
   4   7   1   41.96    2.78
   4   7   1   36.80    2.83
   4   7   1   36.72    2.83
  -4   7  -1   33.76    3.00
  -4   7  -1   42.37    3.32
   4   7   1   40.04    2.75
   4   7   1   37.06    2.76
   4   7   1   42.96    2.81
  -4   7  -1   40.43    2.81
   5  -7   1   20.88    1.69
   5  -7   1   22.49    1.57
  -5  -7  -1   20.04    2.31
   5  -7   1   21.42    1.61
  -5  -7  -1   19.52    1.98
   5  -7   1   22.46    1.56
   5  -7   1   21.47    1.55
  -5  -7  -1   23.89    1.98
   5   7   1   22.82    1.58
  -5   7  -1   19.06    2.59
   5   7   1   21.66    1.62
  -5   7  -1   19.88    1.79
   5   7   1   22.29    1.58
   5   7   1   20.72    1.65
   5   7   1   21.37    1.64
  -5   7  -1   24.01    2.25
   5   7   1   19.86    1.70
  -5   7  -1   20.32    1.67
   5   7   1   21.32    1.57
   6  -7   1    7.58    0.69
   6  -7   1    8.51    0.73
  -6  -7  -1    5.88    1.15
   6  -7   1    6.27    0.99
   6  -7   1    8.72    0.97
   6  -7   1    7.88    0.74
   6  -7   1    7.77    0.70
  -6  -7  -1    7.47    1.70
   6  -7   1    7.37    0.70
  -6  -7  -1    5.60    1.22
   6   7   1    8.20    0.79
   6   7   1    8.34    0.73
   6   7   1    8.48    0.72
   6   7   1    7.09    0.95
  -6   7  -1    6.78    3.43
  -6   7  -1    5.81    1.57
   6   7   1    7.95    0.76
   6   7   1    8.57    0.88
  -6   7  -1    8.83    0.81
   6   7   1    8.04    0.82
   6   7   1    8.53    0.69
   6   7   1    7.26    0.83
  -7  -7  -1    2.43    0.92
   7  -7   1    2.40    0.37
   7  -7   1    2.13    0.40
   7  -7   1    2.49    0.71
  -7  -7  -1    2.72    1.67
   7  -7   1    1.99    0.38
   7  -7   1    3.78    0.61
   7  -7   1    2.46    0.39
   7   7   1    2.92    0.59
   7   7   1    2.25    0.55
   7   7   1    1.86    0.39
  -7   7  -1    1.71    0.49
   7   7   1    2.36    0.34
  -7   7  -1    2.70    1.10
   7   7   1    2.46    0.41
   7   7   1    1.82    0.46
   7   7   1    2.40    0.40
   8  -7   1    2.34    0.47
  -8  -7  -1    2.85    1.34
   8  -7   1    2.28    0.41
   8  -7   1    2.22    0.43
   8  -7   1    2.82    0.59
   8  -7   1    1.90    0.38
   8  -7   1    2.32    0.38
   8   7   1    2.26    0.36
   8   7   1    2.03    0.39
   8   7   1    0.04    0.71
   8   7   1    1.91    0.31
  -8   7  -1    2.06    0.37
  -8   7  -1    1.33    1.14
   8   7   1    1.82    0.46
   8   7   1    1.41    0.53
   8   7   1    2.14    0.41
   9  -7   1    9.12    0.75
   9  -7   1    9.58    0.79
   9  -7   1    9.35    0.77
   9  -7   1    7.16    0.83
   9  -7   1    9.03    0.82
   9   7   1    9.12    0.87
   9   7   1    8.96    0.90
   9   7   1    7.92    0.83
   9   7   1    9.66    0.86
   9   7   1    8.64    0.79
  10  -7   1   -0.25    0.22
  10  -7   1    0.21    0.23
  10  -7   1    0.18    0.34
  10  -7   1    0.52    0.22
  10  -7   1    0.28    0.30
  10   7   1    0.84    0.29
  10   7   1    0.13    0.35
  10   7   1    0.14    0.36
  10   7   1    0.28    0.25
  10   7   1    0.20    0.45
  11  -7   1   18.14    1.30
  11  -7   1   17.08    1.29
  11  -7   1   19.23    1.35
  11  -7   1   19.85    1.30
 -11  -7  -1   15.36    1.40
  11   7   1   17.15    1.32
 -11   7  -1   19.08    1.42
  11   7   1   19.07    1.31
  11  -8  -1    5.60    0.59
  11  -8  -1    5.63    0.49
  11  -8  -1    4.71    0.46
 -11  -8   1    4.19    0.61
  11  -8  -1    4.95    0.59
  11   8  -1    4.98    0.58
  11   8  -1    4.67    0.64
  11   8  -1    4.73    0.51
  11   8  -1    4.29    0.50
 -10  -8   1    2.68    0.70
  10  -8  -1    1.73    0.28
  10  -8  -1    1.38    0.31
  10  -8  -1    1.91    0.37
  10  -8  -1    1.65    0.29
  10   8  -1    1.92    0.34
  10   8  -1    1.70    0.55
  10   8  -1    1.25    0.35
  10   8  -1    1.02    0.51
  10   8  -1    1.30    0.41
  -9  -8   1   33.37    2.33
   9  -8  -1   26.25    2.16
   9  -8  -1   30.21    2.16
   9  -8  -1   30.04    2.15
   9  -8  -1   32.77    2.14
   9   8  -1   27.66    2.17
   9   8  -1   30.64    2.22
  -9   8   1   30.77    2.12
   9   8  -1   29.74    2.14
   9   8  -1   30.17    2.11
   8  -8  -1   19.27    1.55
   8  -8  -1   19.86    1.49
   8  -8  -1   21.65    1.58
  -8  -8   1   19.48    1.65
   8  -8  -1   21.52    1.67
   8  -8  -1   19.49    1.56
  -8  -8   1   22.05    2.26
  -8   8   1   20.59    1.56
   8   8  -1   22.90    1.60
   8   8  -1   19.49    1.54
   8   8  -1   20.87    1.69
  -8   8   1   22.27    2.35
   8   8  -1   20.78    1.51
   8   8  -1   21.26    1.64
   7  -8  -1    1.22    0.29
   7  -8  -1    0.99    0.27
   7  -8  -1    0.92    0.37
  -7  -8   1   -0.26    0.66
  -7  -8   1    1.21    0.83
   7  -8  -1    0.84    0.45
   7  -8  -1    0.84    0.30
  -7   8   1    2.08    0.53
  -7   8   1    2.30    1.08
   7   8  -1    0.41    0.54
   7   8  -1    0.77    0.48
   7   8  -1    0.30    0.36
   7   8  -1    0.82    0.36
   7   8  -1    0.77    0.42
   7   8  -1    0.85    0.72
   7   8  -1    0.49    0.45
   6  -8  -1    3.38    0.41
   6  -8  -1    3.22    0.45
  -6  -8   1    3.59    0.59
   6  -8  -1    3.40    0.45
  -6  -8   1    2.77    1.08
   6  -8  -1    4.03    0.63
   6  -8  -1    2.96    0.45
   6  -8  -1    3.23    0.58
   6   8  -1    2.49    0.44
   6   8  -1    2.48    0.45
   6   8  -1    3.02    0.57
  -6   8   1    3.72    1.13
   6   8  -1    2.74    0.61
   6   8  -1    2.96    0.47
  -6   8   1    1.53    1.88
   6   8  -1    3.04    0.57
   6   8  -1    1.78    0.71
  -5  -8   1   17.91    1.63
   5  -8  -1   18.96    1.36
   5  -8  -1   17.69    1.30
   5  -8  -1   17.32    1.35
   5  -8  -1   16.81    1.26
  -5  -8   1   17.92    1.54
   5  -8  -1   18.70    1.34
   5  -8  -1   18.15    1.47
  -5  -8   1   18.08    2.00
   5  -8  -1   19.32    1.45
  -5   8   1   17.51    1.29
   5   8  -1   17.69    1.37
   5   8  -1   14.86    1.29
   5   8  -1   17.23    1.50
   5   8  -1   16.97    1.29
   5   8  -1   15.46    1.49
   5   8  -1   16.57    1.43
   5   8  -1   17.34    1.31
  -5   8   1   16.23    1.69
  -5   8   1   19.82    2.00
   5   8  -1   18.03    1.32
   5   8  -1   18.84    1.36
  -5   8   1   11.24    3.16
  -4  -8   1   85.95    5.82
  -4  -8   1   79.88    5.65
   4  -8  -1   80.11    5.60
   4  -8  -1   85.13    5.71
   4  -8  -1   78.45    5.59
   4  -8  -1   80.90    5.68
   4  -8  -1   83.50    5.60
   4  -8  -1   83.29    5.60
   4   8  -1   82.72    5.66
  -4   8   1   83.42    5.59
  -4   8   1   92.64    6.22
   4   8  -1   79.40    5.59
   4   8  -1   87.50    5.60
   4   8  -1   81.99    5.66
  -4   8   1   83.47    5.58
   4   8  -1   81.95    5.59
   4   8  -1   81.01    5.63
   4   8  -1   83.89    5.63
  -4   8   1   84.90    5.90
   3  -8  -1   81.45    5.43
   3  -8  -1   86.07    5.54
   3  -8  -1   73.04    5.49
  -3  -8   1   81.29    5.45
   3  -8  -1   77.96    5.43
   3  -8  -1   76.61    5.42
  -3  -8   1   76.90    5.56
   3   8  -1   77.21    5.46
  -3   8   1   82.03    5.43
   3   8  -1   76.33    5.44
  -3   8   1   83.62    5.70
   3   8  -1   81.08    5.47
  -3   8   1   82.28    5.41
  -3   8   1   88.72    6.00
   3   8  -1   82.00    5.49
   3   8  -1   69.29    5.62
   3   8  -1   80.34    5.43
   3   8  -1   88.71    5.43
  -3   8   1   83.67    5.44
   2  -8  -1    9.75    0.98
   2  -8  -1   10.51    1.00
  -2  -8   1   10.49    0.99
   2  -8  -1   11.07    0.87
   2  -8  -1   10.91    0.85
   2  -8  -1   10.73    0.93
   2   8  -1   11.93    0.89
   2   8  -1   11.63    0.90
  -2   8   1   10.01    1.10
  -2   8   1   10.96    0.94
  -2   8   1   10.38    0.86
   2   8  -1    8.90    0.97
   2   8  -1   11.62    0.86
  -2   8   1   10.54    0.88
   2   8  -1   10.80    1.12
   1  -8  -1    3.31    0.60
  -1  -8   1    2.85    0.54
   1  -8  -1    3.08    0.47
   1   8  -1    2.24    0.56
   1   8  -1    2.39    0.44
  -1   8   1    3.24    0.55
  -1   8   1    3.30    0.70
   0  -8   1    5.82    0.73
   0  -8  -1    5.54    0.72
   0  -8  -1    5.90    0.66
   0   8   1    6.36    0.68
   0   8   1    5.52    0.77
   0   8  -1    5.71    0.67
   0   8  -1    4.42    0.91
  -1  -8  -1    2.82    0.40
   1  -8   1    1.56    0.43
  -1  -8  -1    1.49    0.44
   1  -8   1    1.92    0.36
  -1  -8  -1    1.97    0.52
   1   8   1    1.82    0.34
  -1   8  -1    1.61    0.68
   1   8   1    1.95    0.32
   1   8   1    1.52    0.61
  -1   8  -1    1.70    0.31
  -1   8  -1    2.29    0.40
  -1   8  -1    2.17    0.34
   1   8   1    1.69    0.40
  -2  -8  -1   41.14    3.18
   2  -8   1   46.37    3.12
   2  -8   1   40.37    3.03
  -2  -8  -1   44.90    3.14
   2  -8   1   44.37    3.06
  -2  -8  -1   42.85    3.08
  -2   8  -1   47.68    3.06
   2   8   1   43.06    3.07
   2   8   1   40.09    3.02
  -2   8  -1   46.10    3.06
  -2   8  -1   44.48    3.06
   2   8   1   42.83    3.08
   2   8   1   42.27    3.04
   2   8   1   49.84    3.05
  -2   8  -1   45.72    3.38
  -2   8  -1   46.17    3.04
   3  -8   1   13.82    1.08
  -3  -8  -1   11.19    1.35
  -3  -8  -1   12.84    1.12
   3  -8   1   13.36    1.15
  -3  -8  -1   14.02    1.31
   3  -8   1   12.81    1.06
   3  -8   1   12.99    1.02
   3   8   1   13.93    1.02
   3   8   1   13.71    1.07
  -3   8  -1   13.56    1.05
   3   8   1   12.60    1.07
   3   8   1   13.54    1.07
  -3   8  -1   11.99    1.43
  -3   8  -1   12.51    1.09
   3   8   1   12.29    1.00
  -3   8  -1   14.52    1.08
   3   8   1   14.53    1.22
  -3   8  -1   13.31    1.74
   4  -8   1   64.64    4.51
   4  -8   1   65.23    4.42
   4  -8   1   59.33    4.41
   4  -8   1   67.42    4.44
   4  -8   1   63.92    4.42
  -4  -8  -1   63.23    4.48
  -4  -8  -1   67.27    4.71
  -4   8  -1   64.61    4.48
   4   8   1   71.00    4.44
  -4   8  -1   64.94    4.43
   4   8   1   66.92    4.43
  -4   8  -1   62.56    4.73
   4   8   1   63.54    4.48
   4   8   1   67.70    4.47
   4   8   1   63.97    4.41
  -5  -8  -1   15.89    1.50
   5  -8   1   15.68    1.21
   5  -8   1   16.19    1.25
   5  -8   1   15.68    1.19
   5  -8   1   14.21    1.38
  -5  -8  -1   16.67    1.58
   5  -8   1   15.24    1.18
  -5   8  -1   17.70    1.37
   5   8   1   15.56    1.28
   5   8   1   15.29    1.19
  -5   8  -1   12.52    1.49
   5   8   1   16.44    1.21
  -5   8  -1   14.26    1.80
   5   8   1   17.71    1.25
  -6  -8  -1   -1.20    0.69
   6  -8   1   -0.21    0.21
   6  -8   1    0.00    0.21
  -6  -8  -1    0.29    0.67
   6  -8   1    0.83    0.61
   6  -8   1    0.05    0.20
   6  -8   1    0.30    0.25
   6   8   1   -0.35    0.43
   6   8   1   -0.21    0.26
   6   8   1    0.28    0.57
   6   8   1    0.09    0.34
   6   8   1    0.02    0.22
  -6   8  -1    0.18    0.31
   6   8   1    0.57    0.44
   6   8   1   -0.33    0.35
  -6   8  -1    0.67    1.25
  -7  -8  -1    1.10    0.51
  -7  -8  -1    0.90    0.84
   7  -8   1    0.19    0.65
   7  -8   1    0.92    0.28
   7  -8   1    1.12    0.28
   7  -8   1    1.04    0.31
   7  -8   1    0.92    0.31
  -7   8  -1    1.39    0.35
   7   8   1    0.82    0.26
  -7   8  -1    2.01    1.08
   7   8   1    0.86    0.34
   7   8   1    0.67    0.32
   7   8   1    0.76    0.26
   7   8   1    0.71    0.40
   8  -8   1    0.04    0.29
  -8  -8  -1    0.31    0.66
   8  -8   1   -0.36    0.20
  -8  -8  -1    0.64    0.89
   8  -8   1    0.80    0.33
   8  -8   1    0.11    0.33
   8  -8   1   -0.04    0.26
  -8   8  -1   -0.40    0.37
   8   8   1    0.16    0.31
   8   8   1    0.04    0.39
  -8   8  -1    0.24    1.06
   8   8   1    0.06    0.43
   8   8   1    0.04    0.22
   8   8   1   -0.16    0.26
   9  -8   1    9.04    0.77
   9  -8   1    7.42    0.67
  -9  -8  -1    7.38    0.89
   9  -8   1    7.54    0.82
   9  -8   1    7.94    0.78
   9   8   1    8.10    0.76
   9   8   1    8.91    0.75
   9   8   1    7.78    0.73
   9   8   1    8.67    0.85
   9   8   1    9.57    0.81
  10  -8   1   16.95    1.22
 -10  -8  -1   15.16    1.43
  10  -8   1   17.75    1.24
  10  -8   1   16.48    1.30
  10  -8   1   17.36    1.25
  10   8   1   15.35    1.26
  10   8   1   17.51    1.27
  10   8   1   18.36    1.26
  10   8   1   18.80    1.33
  11  -8   1   13.27    0.96
  11  -8   1   13.88    0.97
  11   8   1   11.29    0.97
  11   8   1   14.68    0.97
  11  -9  -1    1.41    0.27
 -11  -9   1    1.05    0.32
  11  -9  -1    1.16    0.21
  11   9  -1    2.04    0.32
  11   9  -1    2.00    0.48
  11   9  -1    1.51    0.29
  10  -9  -1    2.74    0.40
  10  -9  -1    2.68    0.38
  10  -9  -1    2.73    0.43
  10  -9  -1    3.43    0.49
 -10  -9   1    2.61    0.44
  10   9  -1    2.51    0.42
  10   9  -1    2.01    0.34
  10   9  -1    2.08    0.40
  10   9  -1    2.04    0.39
  10   9  -1    2.18    0.45
  -9  -9   1   11.10    0.99
   9  -9  -1   11.23    0.88
   9  -9  -1   12.13    0.91
   9  -9  -1   11.89    0.94
   9  -9  -1    9.78    0.89
   9   9  -1   10.55    0.87
   9   9  -1   11.83    0.97
   9   9  -1    9.67    0.99
  -9   9   1   11.78    0.91
   9   9  -1   10.05    0.90
   8  -9  -1    2.05    0.31
   8  -9  -1    0.70    0.34
   8  -9  -1    1.41    0.31
  -8  -9   1    1.34    0.63
   8  -9  -1    1.47    0.25
   8   9  -1    1.40    0.55
   8   9  -1    0.52    0.38
   8   9  -1    0.76    0.42
  -8   9   1    1.71    0.36
   8   9  -1    1.73    0.44
   8   9  -1    0.64    0.37
   7  -9  -1    8.33    0.70
  -7  -9   1    9.25    1.20
   7  -9  -1    7.14    0.78
  -7  -9   1    7.65    1.01
   7  -9  -1    6.85    0.69
   7  -9  -1    7.94    1.06
   7  -9  -1    6.87    0.75
  -7   9   1    7.33    0.78
   7   9  -1    7.01    0.69
   7   9  -1    5.89    0.70
   7   9  -1    8.59    0.79
  -7   9   1    5.31    1.58
   7   9  -1    6.39    0.87
   7   9  -1    6.85    1.04
   7   9  -1    7.46    0.78
   6  -9  -1   31.30    2.21
   6  -9  -1   28.81    2.23
  -6  -9   1   29.48    2.30
   6  -9  -1   32.72    2.35
   6  -9  -1   31.75    2.28
   6  -9  -1   31.46    2.24
  -6  -9   1   35.58    2.72
   6   9  -1   31.88    2.25
   6   9  -1   33.76    2.32
   6   9  -1   34.64    2.31
   6   9  -1   32.49    2.33
  -6   9   1   32.03    2.29
   6   9  -1   29.09    2.22
   6   9  -1   33.18    2.37
  -6   9   1   30.93    2.95
  -5  -9   1   10.51    1.10
   5  -9  -1   10.11    0.84
  -5  -9   1    8.33    1.45
   5  -9  -1    9.46    0.83
   5  -9  -1    9.86    0.91
   5  -9  -1   11.32    0.98
  -5   9   1   10.61    0.84
   5   9  -1    8.73    0.92
   5   9  -1    9.94    0.85
  -5   9   1    9.83    0.80
   5   9  -1   10.90    0.93
   5   9  -1    9.63    0.94
   5   9  -1    8.31    1.00
   5   9  -1   10.14    0.93
   5   9  -1    8.47    0.88
  -5   9   1    8.26    1.49
  -4  -9   1   -0.60    0.77
   4  -9  -1   -0.03    0.45
  -4  -9   1    0.04    0.35
   4  -9  -1   -0.17    0.29
   4  -9  -1    0.32    0.31
   4  -9  -1    0.27    0.30
   4   9  -1   -0.02    0.27
  -4   9   1    0.02    0.35
   4   9  -1    0.55    0.52
   4   9  -1    0.28    0.26
   4   9  -1   -0.34    0.40
   4   9  -1    0.16    0.35
   4   9  -1    0.60    0.35
  -4   9   1   -0.13    0.22
   4   9  -1   -0.67    0.30
  -3  -9   1    8.40    0.92
  -3  -9   1    7.92    0.80
   3  -9  -1    8.18    0.82
  -3  -9   1    9.67    1.14
   3  -9  -1    9.17    0.79
   3  -9  -1    8.22    0.72
   3  -9  -1    8.20    0.79
   3   9  -1    6.70    0.70
   3   9  -1    5.98    1.16
   3   9  -1    8.99    0.84
  -3   9   1    7.23    0.71
   3   9  -1    8.26    0.73
   3   9  -1    8.18    0.86
  -3   9   1    6.53    1.24
   3   9  -1    6.34    0.88
  -3   9   1    8.70    0.75
  -3   9   1    9.86    0.83
   2  -9  -1   11.51    0.86
   2  -9  -1    9.73    0.85
   2  -9  -1   10.64    0.95
  -2  -9   1   10.88    1.03
  -2  -9   1   10.43    0.92
   2   9  -1   11.85    0.98
  -2   9   1    9.90    0.82
   2   9  -1   10.56    0.90
   2   9  -1    9.48    0.99
   2   9  -1   11.72    1.13
   2   9  -1    6.76    1.28
  -2   9   1    8.45    1.29
  -2   9   1    9.65    0.85
  -2   9   1   10.07    0.97
   2   9  -1    9.70    0.92
  -1  -9   1   31.07    2.25
   1  -9  -1   30.17    2.25
   1  -9  -1   31.88    2.22
   1  -9  -1   34.74    2.36
  -1  -9   1   33.28    2.37
  -1  -9   1   33.12    2.26
  -1   9   1   32.41    2.26
   1   9  -1   30.45    2.26
   1   9  -1   33.23    2.25
   1   9  -1   28.73    2.19
  -1   9   1   30.68    2.23
  -1   9   1   31.91    2.25
   1   9  -1   27.97    2.51
  -1   9   1   31.98    2.20
  -1   9   1   30.13    2.58
   1   9  -1   32.45    2.32
   1   9  -1   30.98    2.26
   1   9  -1   32.50    2.26
   0  -9  -1    5.39    0.61
   0  -9   1    5.26    0.67
   0  -9   1    5.61    0.79
   0  -9   1    5.49    0.58
   0  -9   1    6.82    0.62
   0  -9  -1    6.43    0.70
   0  -9  -1    5.78    0.82
   0   9  -1    6.93    0.77
   0   9   1    5.65    0.54
   0   9   1    5.76    0.56
   0   9  -1    4.66    0.78
   0   9  -1    3.15    0.96
   0   9  -1    4.80    0.61
   0   9  -1    5.94    0.67
   0   9   1    5.85    0.59
   0   9   1    4.64    0.96
   0   9   1    5.11    0.82
   0   9   1    5.66    0.73
  -1  -9  -1    0.23    0.52
  -1  -9  -1    0.15    0.36
   1  -9   1    0.17    0.30
   1  -9   1   -0.13    0.31
   1  -9   1    0.24    0.32
  -1  -9  -1   -0.06    0.29
   1  -9   1    0.17    0.30
  -1   9  -1    0.12    0.26
   1   9   1   -0.20    0.26
  -1   9  -1    0.14    0.32
   1   9   1    0.33    0.23
  -1   9  -1    0.23    0.29
   1   9   1    0.14    0.24
   1   9   1    0.08    0.21
   1   9   1   -0.53    0.68
  -1   9  -1   -0.98    0.72
  -1   9  -1    0.18    0.28
  -2  -9  -1   33.38    2.40
   2  -9   1   32.19    2.23
  -2  -9  -1   33.14    2.31
   2  -9   1   30.57    2.29
   2  -9   1   30.51    2.23
   2  -9   1   30.03    2.24
  -2  -9  -1   30.84    2.26
  -2   9  -1   34.50    2.25
   2   9   1   30.75    2.24
   2   9   1   27.71    2.30
  -2   9  -1   33.10    2.28
   2   9   1   31.47    2.21
  -2   9  -1   32.59    2.31
   2   9   1   31.26    2.20
  -2   9  -1   31.94    2.25
  -3  -9  -1    6.57    0.92
   3  -9   1    6.17    0.71
   3  -9   1    5.74    0.61
  -3  -9  -1    6.27    0.75
   3  -9   1    6.65    0.84
   3  -9   1    5.43    0.59
  -3   9  -1    7.51    0.70
   3   9   1    5.90    0.70
  -3   9  -1    6.89    0.64
  -3   9  -1    6.70    0.73
   3   9   1    6.80    0.63
   3   9   1    6.86    0.72
   3   9   1    6.29    0.61
  -4  -9  -1   11.25    1.20
   4  -9   1    9.01    0.78
   4  -9   1    8.96    0.81
   4  -9   1   10.47    1.03
   4  -9   1    9.62    0.78
  -4  -9  -1   11.02    1.12
   4  -9   1    8.38    0.80
   4   9   1    9.53    0.90
   4   9   1    8.87    0.88
  -4   9  -1    5.95    1.80
  -4   9  -1    9.44    0.82
   4   9   1    9.00    0.78
   4   9   1   10.36    0.97
  -4   9  -1   10.44    1.02
   4   9   1    8.22    0.80
   4   9   1    9.02    0.80
   5  -9   1   -0.20    0.51
   5  -9   1   -0.11    0.20
   5  -9   1    0.08    0.23
   5  -9   1    0.46    0.22
  -5  -9  -1   -0.42    0.41
  -5  -9  -1    0.88    0.70
   5  -9   1   -0.14    0.24
  -5   9  -1    0.10    0.44
   5   9   1   -0.04    0.25
   5   9   1    0.44    0.28
  -5   9  -1   -0.27    0.85
   5   9   1   -0.34    0.50
   5   9   1    0.04    0.40
   6  -9   1    3.61    0.51
  -6  -9  -1    3.84    0.72
  -6  -9  -1    3.78    0.86
   6  -9   1    4.26    0.70
   6  -9   1    3.56    0.46
   6  -9   1    2.83    0.44
   6  -9   1    2.52    0.42
   6   9   1    3.01    0.48
   6   9   1    3.57    0.55
   6   9   1    3.16    0.51
   6   9   1    3.73    0.54
  -6   9  -1    3.49    0.58
  -6   9  -1    1.64    1.08
  -7  -9  -1   13.68    1.18
   7  -9   1   14.74    1.04
   7  -9   1   11.75    1.06
   7  -9   1   14.61    1.16
   7  -9   1   14.50    1.12
   7   9   1   12.51    1.19
   7   9   1   13.85    1.09
   7   9   1   13.85    1.07
  -7   9  -1   14.17    1.10
   8  -9   1    5.02    0.58
   8  -9   1    6.94    0.65
  -8  -9  -1    4.66    0.91
   8  -9   1    5.84    0.54
   8  -9   1    6.13    0.71
  -8   9  -1    7.82    0.75
   8   9   1    7.14    0.78
   8   9   1    6.07    0.57
   8   9   1    4.89    0.71
   8   9   1    5.87    0.57
   9  -9   1    2.94    0.39
   9  -9   1    2.02    0.39
   9  -9   1    2.84    0.36
  -9  -9  -1    1.82    0.47
   9   9   1    2.22    0.46
   9   9   1    1.73    0.37
   9   9   1    2.11    0.39
   9   9   1    1.92    0.34
  10  -9   1    6.78    0.60
  10  -9   1    9.54    0.70
 -10  -9  -1    6.79    0.70
  10   9   1    8.29    0.72
 -10   9  -1    8.77    0.85
 -10 -10   1    0.57    0.35
  10 -10  -1    0.10    0.17
 -10 -10   1    0.27    0.27
  10 -10  -1   -0.01    0.15
  10  10  -1   -0.20    0.26
  10  10  -1    0.08    0.19
  10  10  -1    0.06    0.25
   9 -10  -1    1.32    0.26
  -9 -10   1    0.82    0.34
   9 -10  -1    1.18    0.26
   9 -10  -1    1.15    0.25
   9  10  -1    0.92    0.32
  -9  10   1    1.45    0.28
   9  10  -1    0.87    0.35
   9  10  -1    1.26    0.27
   8 -10  -1    7.13    0.64
   8 -10  -1    6.53    0.61
   8 -10  -1    7.18    0.63
  -8 -10   1    6.67    0.70
   8  10  -1    7.70    0.77
   8  10  -1    4.44    0.77
   8  10  -1    6.47    0.85
  -8  10   1    7.34    0.68
   8  10  -1    5.85    0.72
   7 -10  -1    2.83    0.44
   7 -10  -1    2.96    0.57
  -7 -10   1    3.59    0.58
   7 -10  -1    3.06    0.45
   7  10  -1    2.62    0.52
   7  10  -1    3.32    0.64
   7  10  -1    2.93    0.46
  -7  10   1    4.08    0.70
   7  10  -1    3.24    0.63
   7  10  -1    2.25    0.60
   6 -10  -1   -0.36    0.20
  -6 -10   1   -0.85    0.53
  -6 -10   1    0.79    1.10
   6 -10  -1    0.10    0.43
   6 -10  -1    0.19    0.22
   6 -10  -1    0.10    0.24
   6  10  -1   -0.33    0.26
   6  10  -1    0.05    0.54
   6  10  -1    0.03    0.25
   6  10  -1    0.04    0.33
  -6  10   1   -0.24    0.30
   6  10  -1    0.21    0.37
  -5 -10   1    0.94    0.84
  -5 -10   1    0.11    0.32
   5 -10  -1    0.26    0.32
   5 -10  -1    0.46    0.24
  -5 -10   1   -0.20    0.50
   5 -10  -1    1.58    0.61
   5  10  -1   -0.10    0.39
   5  10  -1    0.51    0.37
   5  10  -1    0.05    0.27
   5  10  -1    0.47    0.27
  -5  10   1    0.30    0.34
   5  10  -1   -0.23    0.38
   5  10  -1   -0.39    0.25
  -5  10   1   -0.51    0.26
  -5  10   1    0.32    0.24
   4 -10  -1   10.66    0.90
  -4 -10   1   10.34    0.98
   4 -10  -1   10.23    0.89
  -4 -10   1   10.02    1.15
  -4 -10   1   10.93    0.95
   4 -10  -1   10.74    1.03
   4  10  -1   10.21    1.00
   4  10  -1   11.02    1.16
   4  10  -1    9.91    0.93
   4  10  -1   10.13    0.91
  -4  10   1   12.29    1.00
  -4  10   1   11.84    1.14
  -4  10   1   11.29    0.88
   4  10  -1   11.51    1.00
  -3 -10   1   25.73    1.80
   3 -10  -1   26.04    1.92
   3 -10  -1   24.01    1.77
  -3 -10   1   23.52    1.90
   3 -10  -1   24.85    1.77
  -3 -10   1   23.52    1.75
   3  10  -1   21.84    1.83
   3  10  -1   24.21    1.74
  -3  10   1   25.60    1.89
   3  10  -1   24.56    1.83
   3  10  -1   24.39    1.76
  -3  10   1   23.48    1.72
  -3  10   1   21.54    1.75
  -3  10   1   23.54    1.82
   2 -10  -1    5.22    0.69
  -2 -10   1    4.35    0.78
   2 -10  -1    5.24    0.55
   2 -10  -1    4.32    0.54
  -2 -10   1    4.81    0.62
  -2 -10   1    4.41    0.71
   2  10  -1    4.69    0.79
   2  10  -1    4.58    0.53
   2  10  -1    5.03    0.73
   2  10  -1    4.91    0.94
  -2  10   1    4.57    0.67
  -2  10   1    5.35    0.74
  -2  10   1    3.71    0.51
   2  10  -1    3.56    0.56
  -2  10   1    4.43    0.68
  -1 -10   1   13.35    1.21
   1 -10  -1   13.39    1.11
   1 -10  -1   14.59    1.11
  -1 -10   1   13.63    1.17
  -1 -10   1   14.27    1.18
  -1 -10   1   14.98    1.21
   1 -10  -1   16.10    1.25
  -1  10   1   14.87    1.10
   1  10  -1   14.22    1.18
  -1  10   1   12.65    1.12
  -1  10   1   13.90    1.16
  -1  10   1   14.54    1.14
   1  10  -1   13.19    1.17
   1  10  -1   14.40    1.23
   1  10  -1   13.39    1.13
   1  10  -1   13.64    1.11
   0 -10   1    0.43    0.37
   0 -10  -1    1.02    0.30
   0 -10  -1    0.80    0.45
   0 -10   1    1.06    0.40
   0 -10  -1    1.44    0.33
   0 -10   1    0.97    0.37
   0 -10   1    1.65    0.40
   0  10  -1    1.13    0.32
   0  10  -1    1.19    0.41
   0  10   1    1.20    0.40
   0  10   1    1.61    0.45
   0  10  -1    1.34    0.47
   0  10  -1    0.87    0.33
   0  10   1    1.33    0.35
   0  10   1    1.10    0.27
   0  10   1    0.75    0.38
  -1 -10  -1   17.75    1.47
  -1 -10  -1   15.50    1.28
   1 -10   1   16.85    1.26
   1 -10   1   14.88    1.17
   1 -10   1   15.90    1.34
  -1 -10  -1   15.03    1.20
   1 -10   1   14.12    1.15
   1  10   1   15.47    1.15
   1  10   1   16.72    1.18
  -1  10  -1   13.50    1.23
  -1  10  -1   14.77    1.32
   1  10   1   13.57    1.23
  -1  10  -1   15.31    1.22
  -1  10  -1   15.39    1.31
   1  10   1   14.66    1.20
   2 -10   1   12.53    1.12
  -2 -10  -1   11.63    1.08
  -2 -10  -1   14.23    1.25
  -2 -10  -1   12.01    1.08
   2 -10   1   12.31    1.07
   2 -10   1   13.54    1.09
   2 -10   1   14.33    1.11
   2  10   1   14.14    1.14
  -2  10  -1   12.05    1.08
  -2  10  -1   13.25    1.03
  -2  10  -1   13.37    1.15
  -2  10  -1   14.48    1.11
   2  10   1   12.31    1.10
   2  10   1   11.58    1.11
   2  10   1   14.25    1.04
   3 -10   1    1.41    0.56
  -3 -10  -1    0.74    0.33
   3 -10   1    1.11    0.36
  -3 -10  -1    2.22    0.62
   3 -10   1    1.57    0.29
   3 -10   1    1.46    0.29
  -3 -10  -1    0.72    0.39
   3  10   1    1.12    0.39
   3  10   1    1.25    0.30
  -3  10  -1    1.53    0.36
  -3  10  -1    1.24    0.37
   3  10   1    1.12    0.33
  -3  10  -1    1.13    0.30
   3  10   1    0.35    0.53
  -4 -10  -1    3.32    0.60
  -4 -10  -1    3.14    0.90
   4 -10   1    3.20    0.43
   4 -10   1    2.26    0.42
   4 -10   1    3.65    0.58
  -4 -10  -1    3.15    0.59
   4 -10   1    3.11    0.56
  -4  10  -1    2.99    0.53
  -4  10  -1    1.97    0.42
   4  10   1    2.91    0.48
   4  10   1    3.67    0.59
   4  10   1    3.14    0.56
  -4  10  -1    3.35    0.47
   4  10   1    3.05    0.57
   4  10   1    2.30    0.45
   5 -10   1   14.88    1.06
   5 -10   1   14.40    1.14
   5 -10   1   14.95    1.34
  -5 -10  -1   13.40    1.16
   5 -10   1   13.31    1.07
   5 -10   1   14.34    1.11
  -5 -10  -1   16.19    1.28
  -5  10  -1   12.63    1.11
   5  10   1   13.33    1.13
   5  10   1   12.92    1.07
   5  10   1   13.27    1.14
   5  10   1   12.74    1.14
   6 -10   1    2.76    0.43
   6 -10   1    3.51    0.45
  -6 -10  -1    3.27    0.66
   6 -10   1    2.43    0.46
   6 -10   1    4.48    0.46
   6  10   1    3.22    0.48
   6  10   1    4.57    0.60
   6  10   1    3.01    0.57
  -6  10  -1    3.42    0.53
  -7 -10  -1    0.31    0.39
   7 -10   1    0.20    0.21
   7 -10   1   -0.56    0.32
   7 -10   1    0.05    0.20
  -7  10  -1    0.11    0.27
   7  10   1   -0.13    0.38
   7  10   1    0.13    0.24
   8 -10   1   -0.14    0.25
  -8 -10  -1    0.36    0.38
   8 -10   1    0.00    0.21
   8  10   1    0.06    0.26
  -8  10  -1   -0.13    0.25
   8  10   1    0.02    0.23
  -9 -10  -1   -0.11    0.25
  -9 -10  -1    0.55    0.32
   9 -10   1    0.26    0.27
  -9  10  -1    0.51    0.35
   9  10   1    0.36    0.26
   9  10   1    0.34    0.25
   9 -11  -1   10.59    0.81
  -9  11   1   12.06    0.88
   9  11  -1   11.80    0.86
  -8 -11   1    6.21    0.67
  -8 -11   1    9.48    0.77
   8 -11  -1    8.69    0.68
   8 -11  -1    7.43    0.65
   8 -11  -1    8.39    0.65
   8  11  -1    8.30    0.68
  -8  11   1    8.65    0.70
  -7 -11   1    8.93    0.81
  -7 -11   1    8.56    0.88
   7 -11  -1   11.73    0.80
   7 -11  -1    9.02    0.78
   7 -11  -1   10.89    0.80
   7  11  -1    9.82    0.81
   7  11  -1    8.70    1.04
   7  11  -1    9.41    0.88
  -7  11   1   10.32    0.93
   6 -11  -1   28.83    1.84
  -6 -11   1   24.69    1.89
  -6 -11   1   29.07    1.86
   6 -11  -1   28.45    1.87
   6  11  -1   22.93    1.87
   6  11  -1   24.57    1.97
  -6  11   1   21.88    1.85
   6  11  -1   27.28    1.84
   6  11  -1   25.77    1.92
   6  11  -1   25.10    1.83
  -5 -11   1    1.92    0.38
   5 -11  -1    1.42    0.29
   5 -11  -1    1.71    0.38
  -5 -11   1    1.63    0.47
   5  11  -1    1.14    0.30
   5  11  -1    1.36    0.34
   5  11  -1    1.50    0.33
  -5  11   1    1.36    0.34
   5  11  -1    1.55    0.47
  -5  11   1    1.90    0.35
   5  11  -1    1.36    0.65
  -5  11   1    1.44    0.29
  -4 -11   1   13.54    1.10
   4 -11  -1   12.38    1.09
   4 -11  -1   15.42    1.11
  -4 -11   1   13.04    1.24
  -4  11   1   15.95    1.16
   4  11  -1   14.54    1.15
   4  11  -1   13.78    1.20
  -4  11   1   15.21    1.20
   4  11  -1   13.39    1.10
   4  11  -1   14.61    1.22
   4  11  -1   14.85    1.22
  -4  11   1   14.02    1.24
  -3 -11   1    0.35    0.29
   3 -11  -1    0.01    0.31
  -3 -11   1    0.18    0.28
  -3 -11   1    0.68    0.70
   3 -11  -1   -0.01    0.55
   3 -11  -1    0.31    0.25
   3  11  -1   -0.79    0.38
  -3  11   1   -0.16    0.46
  -3  11   1    0.00    0.29
   3  11  -1    0.82    0.46
  -3  11   1    1.06    0.38
   3  11  -1   -0.27    0.25
   3  11  -1    0.72    0.44
  -2 -11   1    0.23    0.27
   2 -11  -1    0.19    0.34
  -2 -11   1    0.62    0.64
  -2 -11   1   -0.12    0.27
   2 -11  -1    0.69    0.56
   2 -11  -1    0.18    0.32
  -2  11   1   -0.36    0.39
  -2  11   1    0.14    0.33
  -2  11   1    0.00    0.26
   2  11  -1   -0.34    0.29
  -2  11   1   -0.32    0.53
   2  11  -1   -0.64    0.41
   2  11  -1    0.42    0.26
   2  11  -1   -0.35    0.26
  -1 -11   1   74.29    4.78
  -1 -11   1   65.67    4.85
   1 -11  -1   73.93    4.80
  -1 -11   1   69.47    4.81
   1 -11  -1   74.43    4.80
   1 -11  -1   72.55    4.91
   1  11  -1   67.03    4.79
   1  11  -1   73.46    4.77
  -1  11   1   71.32    4.83
   1  11  -1   68.52    4.77
   1  11  -1   65.79    4.82
  -1  11   1   66.24    4.83
  -1  11   1   64.87    4.77
  -1  11   1   76.21    4.81
   0 -11   1   28.49    2.21
   0 -11   1   32.96    2.14
   0 -11  -1   29.04    2.23
   0 -11  -1   29.06    2.13
   0 -11  -1   32.44    2.15
   0 -11   1   28.69    2.14
   0  11   1   32.73    2.13
   0  11  -1   27.83    2.13
   0  11   1   29.23    2.16
   0  11   1   30.91    2.20
   0  11  -1   30.96    2.13
   0  11  -1   29.12    2.19
   0  11   1   27.20    2.19
   0  11  -1   28.87    2.25
  -1 -11  -1   45.25    3.09
   1 -11   1   39.55    3.06
   1 -11   1   43.41    3.14
   1 -11   1   43.73    3.06
  -1 -11  -1   48.39    3.12
  -1  11  -1   42.92    3.07
  -1  11  -1   40.21    3.10
  -1  11  -1   46.22    3.12
  -1  11  -1   48.24    3.15
   1  11   1   45.31    3.04
   1  11   1   47.67    3.19
   1  11   1   42.90    3.13
   1  11   1   42.48    3.09
  -2 -11  -1   18.86    1.42
  -2 -11  -1   17.36    1.61
   2 -11   1   17.07    1.40
   2 -11   1   14.79    1.29
  -2 -11  -1   15.94    1.33
   2 -11   1   16.61    1.28
   2  11   1   18.56    1.31
   2  11   1   18.64    1.33
   2  11   1   18.12    1.51
   2  11   1   17.64    1.36
  -2  11  -1   18.93    1.38
  -2  11  -1   15.87    1.36
  -2  11  -1   18.39    1.44
   3 -11   1    7.65    0.76
  -3 -11  -1    8.89    0.94
   3 -11   1    9.60    0.80
  -3 -11  -1   10.58    1.23
  -3 -11  -1    9.82    0.86
  -3  11  -1    9.29    0.96
  -3  11  -1    9.62    0.86
   3  11   1    9.84    0.92
  -3  11  -1    9.07    0.80
   3  11   1    8.37    0.80
   3  11   1   10.75    0.93
   3  11   1    9.48    0.81
  -4 -11  -1    6.09    0.68
   4 -11   1    5.90    0.63
   4 -11   1    6.67    0.60
  -4 -11  -1    7.31    0.88
  -4  11  -1    5.60    0.67
   4  11   1    6.33    0.74
  -4  11  -1    6.80    0.72
   4  11   1    6.05    0.62
   4  11   1    6.91    0.75
   4  11   1    6.93    0.63
  -4  11  -1    6.51    0.66
   5 -11   1   13.19    0.93
   5 -11   1    9.15    0.94
  -5 -11  -1   10.23    0.96
  -5 -11  -1   13.49    1.11
   5  11   1   12.45    1.00
  -5  11  -1   10.44    1.00
   5  11   1   10.62    0.89
   5  11   1   10.83    0.88
   6 -11   1    2.83    0.44
   6 -11   1    3.07    0.49
  -6 -11  -1    3.54    0.58
  -6 -11  -1    4.54    0.70
   6  11   1    3.03    0.43
  -6  11  -1    2.99    0.49
   6  11   1    3.89    0.54
   7 -11   1   28.92    1.87
  -7 -11  -1   22.74    1.89
  -7 -11  -1   25.60    1.89
  -7  11  -1   29.01    1.88
   7  11   1   28.69    1.87
  -7  11  -1   24.90    1.90
   8 -11   1    8.16    0.60
  -8 -11  -1    6.19    0.60
  -8 -11  -1    6.61    0.65
  -8  11  -1    7.02    0.65
   8  11   1    7.41    0.59
  -8  11  -1    7.30    0.58
   7 -12  -1    1.51    0.26
   7 -12  -1    1.00    0.21
  -7 -12   1    1.06    0.27
  -7  12   1    1.62    0.28
   7  12  -1    0.75    0.24
  -6 -12   1    0.29    0.26
   6 -12  -1    0.00    0.18
   6 -12  -1    0.17    0.20
  -6 -12   1    0.13    0.30
   6  12  -1    0.27    0.35
  -6  12   1    0.14    0.36
   5 -12  -1    0.11    0.21
  -5 -12   1    0.33    0.25
   5 -12  -1    0.30    0.22
  -5 -12   1    0.36    0.36
   5  12  -1   -0.19    0.25
   5  12  -1    0.14    0.26
  -5  12   1    0.59    0.27
   5  12  -1   -0.16    0.26
  -5  12   1    0.21    0.39
  -5  12   1   -0.27    0.35
   4 -12  -1    1.60    0.30
   4 -12  -1    1.48    0.28
  -4 -12   1    1.42    0.39
  -4 -12   1    1.42    0.31
  -4  12   1    1.46    0.33
   4  12  -1    0.72    0.30
  -4  12   1    1.40    0.29
   4  12  -1    1.30    0.35
   4  12  -1    1.14    0.33
   4  12  -1    1.47    0.45
  -4  12   1    1.34    0.35
   3 -12  -1    8.46    0.72
  -3 -12   1    7.21    0.69
   3 -12  -1   10.06    0.81
  -3 -12   1    7.72    0.74
  -3  12   1    7.65    0.75
   3  12  -1    7.88    0.74
   3  12  -1    9.04    0.73
  -3  12   1    6.46    0.70
   3  12  -1    8.00    0.98
   3  12  -1    8.21    0.88
  -3  12   1    8.54    0.77
  -2 -12   1    1.03    0.30
   2 -12  -1    1.08    0.27
   2 -12  -1    1.33    0.39
  -2 -12   1    0.89    0.37
   2  12  -1    1.12    0.28
  -2  12   1    1.05    0.60
   2  12  -1    1.18    0.48
   2  12  -1    2.29    0.45
  -2  12   1    1.11    0.31
  -2  12   1    0.73    0.32
  -2  12   1    1.78    0.35
   2  12  -1    1.22    0.48
  -1 -12   1   25.64    1.77
   1 -12  -1   21.48    1.69
   1 -12  -1   24.90    1.76
  -1 -12   1   25.66    1.73
  -1  12   1   25.74    1.71
   1  12  -1   23.18    1.86
  -1  12   1   24.36    1.84
   1  12  -1   21.22    1.76
   1  12  -1   24.06    1.81
  -1  12   1   21.16    1.71
   0 -12   1    3.87    0.46
   0 -12  -1    3.80    0.52
   0 -12  -1    3.72    0.50
   0 -12   1    4.15    0.50
   0  12   1    2.97    0.49
   0  12  -1    2.74    0.53
   0  12  -1    2.86    0.54
   0  12  -1    4.48    0.52
   0  12   1    2.31    0.69
   0  12   1    3.49    0.58
   0  12  -1    3.53    0.51
   1 -12   1    0.08    0.23
  -1 -12  -1    0.33    0.26
   1 -12   1   -0.09    0.29
  -1 -12  -1   -0.08    0.28
  -1  12  -1   -0.36    0.43
   1  12   1    0.18    0.37
  -1  12  -1   -0.03    0.27
   1  12   1    0.18    0.43
  -1  12  -1   -0.07    0.61
   1  12   1   -0.09    0.23
   1  12   1   -0.12    0.44
  -1  12  -1    0.07    0.30
   2 -12   1   13.65    1.18
  -2 -12  -1   16.00    1.20
   2 -12   1   15.53    1.16
  -2 -12  -1   16.85    1.22
   2  12   1   16.18    1.18
  -2  12  -1   15.26    1.23
   2  12   1   15.82    1.39
   2  12   1   16.12    1.21
  -2  12  -1   17.50    1.23
   2  12   1   14.97    1.30
  -2  12  -1   15.49    1.26
  -3 -12  -1    0.29    0.38
   3 -12   1    0.97    0.24
   3 -12   1    1.32    0.36
  -3 -12  -1    1.68    0.44
  -3  12  -1    1.03    0.42
  -3  12  -1    0.85    0.32
   3  12   1    1.11    0.30
  -3  12  -1    0.67    0.28
   3  12   1    0.57    0.27
   3  12   1    1.16    0.43
   3  12   1    0.30    0.29
  -4 -12  -1   10.34    0.89
  -4 -12  -1    6.98    0.73
   4 -12   1    9.22    0.80
  -4  12  -1    9.10    0.77
   4  12   1    9.10    0.73
   4  12   1    7.80    0.74
   4  12   1    8.70    0.72
  -4  12  -1    8.89    0.82
  -5 -12  -1   10.31    0.87
   5 -12   1   11.56    0.86
   5  12   1   10.18    0.93
  -5  12  -1   11.86    0.89
  -6 -12  -1    6.70    0.59
   6 -12   1    6.48    0.64
  -6 -12  -1    5.69    0.64
   6  12   1    6.56    0.65
  -6  12  -1    6.28    0.59
   5 -13  -1    3.48    0.37
  -5 -13   1    4.32    0.46
   5 -13  -1    4.65    0.50
  -5  13   1    3.57    0.39
   5  13  -1    4.30    0.42
  -5  13   1    4.21    0.43
   5  13  -1    3.67    0.39
  -4 -13   1    6.55    0.61
   4 -13  -1    7.00    0.61
   4 -13  -1    7.19    0.59
   4  13  -1    6.61    0.67
   4  13  -1    6.08    0.58
  -4  13   1    7.34    0.60
  -4  13   1    6.71    0.62
  -4  13   1    5.50    0.60
   3 -13  -1   -0.02    0.21
   3 -13  -1    0.01    0.20
  -3 -13   1    0.03    0.23
  -3  13   1    0.43    0.28
  -3  13   1    0.26    0.25
   3  13  -1    0.05    0.22
   3  13  -1   -0.18    0.27
  -3  13   1    0.05    0.25
   3  13  -1    0.02    0.26
   2 -13  -1   12.42    0.92
  -2 -13   1   11.73    0.95
  -2  13   1   12.26    0.92
   2  13  -1   11.61    0.95
  -2  13   1   11.95    0.94
  -2  13   1   11.50    0.97
   2  13  -1   12.61    0.99
   1 -13  -1    4.42    0.53
  -1 -13   1    3.54    0.44
   1 -13  -1    2.93    0.43
  -1  13   1    2.39    0.42
  -1  13   1    2.79    0.50
   1  13  -1    2.27    0.43
   0 -13  -1    0.07    0.22
   0 -13   1    0.14    0.21
   0 -13  -1    0.69    0.25
   0  13   1   -0.05    0.24
   0  13   1    0.83    0.29
   0  13  -1    0.07    0.26
   0  13  -1    0.07    0.29
  -1 -13  -1    0.12    0.25
   1 -13   1    0.22    0.21
  -1 -13  -1    0.04    0.21
  -1  13  -1   -0.21    0.36
  -1  13  -1    0.08    0.29
   1  13   1    0.22    0.30
  -1  13  -1    0.53    0.23
   1  13   1    0.30    0.27
   2 -13   1   -0.15    0.19
  -2 -13  -1   -0.59    0.33
  -2 -13  -1    0.11    0.23
  -2  13  -1    0.00    0.24
   2  13   1   -0.30    0.20
   2  13   1   -0.11    0.27
   2  13   1    0.01    0.36
  -2  13  -1    0.38    0.42
  -2  13  -1   -0.17    0.24
   3 -13   1    7.47    0.60
  -3 -13  -1    6.11    0.58
   3  13   1    7.14    0.60
   3  13   1    5.33    0.58
  -3  13  -1    7.29    0.58
  -3  13  -1    8.72    0.70
  -3  13  -1    6.13    0.61
  -4 -13  -1   13.02    0.99
   4 -13   1   14.84    1.02
  -4 -13  -1   10.94    0.98
   4  13   1   13.23    0.97
  -4  13  -1   13.92    0.98
  -1 -14   1    2.32    0.33
   1 -14  -1    2.41    0.41
  -1  14   1    2.51    0.34
  -1  14   1    2.75    0.36
   1  14  -1    2.93    0.38
   1  14  -1    2.67    0.35
   0 -14   1    3.50    0.45
   0 -14  -1    3.00    0.36
   0  14   1    2.74    0.44
   0  14   1    2.31    0.38
   0  14  -1    3.16    0.36
   0  14  -1    3.56    0.41
  14   0  -2   20.01    1.54
  14   0  -2   23.22    1.58
  14   0  -2   22.37    1.54
  13   0  -2   12.28    0.89
  13   0  -2   11.33    1.01
  13   0  -2   11.61    0.92
  13   0  -2   10.70    0.92
  13   0  -2   11.60    0.92
  12   0  -2   32.44    2.23
  12   0  -2   28.59    2.22
  12   0  -2   33.10    2.26
  12   0  -2   30.19    2.26
  12   0  -2   33.13    2.22
  11   0  -2   32.64    2.15
  11   0  -2   32.66    2.14
  11   0  -2   30.82    2.13
  11   0  -2   27.87    2.10
  11   0  -2   26.83    2.25
  11   0  -2   32.97    2.27
  11   0  -2   26.13    2.11
 -10   0   2    1.46    1.33
 -10   0   2    1.66    1.49
  10   0  -2    1.34    0.33
  10   0  -2    1.40    0.32
  10   0  -2    1.35    0.37
  10   0  -2    1.28    0.61
  10   0  -2    2.34    0.42
  10   0  -2    1.69    0.37
  10   0  -2    1.81    0.57
  10   0  -2    1.61    0.30
   9   0  -2   63.83    4.35
  -9   0   2   72.24    4.98
   9   0  -2   71.27    4.46
   9   0  -2   70.83    4.46
   9   0  -2   63.44    4.39
  -9   0   2   67.04    4.72
   9   0  -2   62.11    4.41
   9   0  -2   59.72    4.34
   9   0  -2   58.91    4.33
   9   0  -2   58.15    4.32
   8   0  -2    0.87    0.31
  -8   0   2    0.66    0.69
  -8   0   2    0.13    0.49
   8   0  -2    0.48    0.29
   8   0  -2    0.70    0.37
  -8   0   2    0.79    0.60
   7   0  -2  531.80   32.45
  -7   0   2  488.33   32.69
  -7   0   2  463.23   32.47
  -7   0   2  469.94   32.69
   7   0  -2  490.68   32.42
  -6   0   2    6.12    0.59
  -6   0   2    5.60    0.57
   6   0  -2    6.33    0.56
   6   0  -2    6.07    0.58
  -6   0   2    4.88    0.85
  -6   0   2    6.25    0.53
   6   0  -2    5.79    0.56
   6   0  -2    6.45    0.55
  -5   0   2    6.29    0.47
   5   0  -2    5.80    0.59
   5   0  -2    6.63    0.59
   5   0  -2    7.22    0.54
   5   0  -2    7.01    0.57
   5   0  -2    6.30    0.58
  -5   0   2    7.26    0.50
   4   0  -2    2.56    0.29
   4   0  -2    2.49    0.28
   4   0  -2    2.25    0.32
   4   0  -2    2.97    0.31
   4   0  -2    2.27    0.34
   4   0  -2    2.58    0.31
   3   0  -2    1.44    0.25
   3   0  -2    1.34    0.23
   3   0  -2    1.44    0.28
   2   0  -2  457.74   30.98
   2   0  -2  478.96   30.97
   1   0  -2   44.86    2.69
  -1   0   2   39.52    2.69
   1   0  -2   37.36    2.66
  -1   0   2   38.37    2.66
   0   0   2  858.87   57.07
   0   0  -2  923.93   57.07
   0   0  -2  792.51   57.07
   0   0   2  877.66   57.07
  -1   0  -2  226.59   13.73
  -1   0  -2  187.55   13.68
   1   0   2  211.32   13.64
   1   0   2  197.71   13.64
   2   0   2  322.68   20.54
  -2   0  -2  308.23   20.63
   2   0   2  306.76   20.56
   2   0   2  307.29   20.53
   2   0   2  298.29   20.50
  -2   0  -2  305.68   20.61
  -2   0  -2  319.39   20.63
   3   0   2   11.31    0.92
  -3   0  -2   12.70    1.26
   3   0   2   12.32    0.89
  -3   0  -2   13.54    1.09
  -3   0  -2   12.18    1.09
   3   0   2   12.73    0.94
   4   0   2   54.00    3.65
   4   0   2   51.33    3.65
  -4   0  -2   54.41    3.86
   4   0   2   53.95    3.62
  -4   0  -2   60.43    3.83
  -4   0  -2   46.25    3.83
   5   0   2   16.66    1.31
  -5   0  -2   19.11    1.60
  -5   0  -2   18.31    1.66
  -5   0  -2   15.32    1.65
   5   0   2   17.37    1.31
   5   0   2   18.08    1.33
  -6   0  -2   57.63    4.02
   6   0   2   53.44    3.78
   6   0   2   54.47    3.79
  -6   0  -2   54.70    4.14
  -6   0  -2   54.35    4.13
   6   0   2   54.03    3.74
   7   0   2  206.46   14.00
  -7   0  -2  196.61   14.23
   7   0   2  199.53   13.96
   7   0   2  229.75   14.04
  -7   0  -2  215.04   14.40
   8   0   2    2.33    0.40
   8   0   2    2.01    0.34
  -8   0  -2   -0.95    1.29
   8   0   2    2.01    0.41
   8   0   2    2.75    0.55
   8   0   2    2.62    0.44
   8   0   2    2.77    0.52
  -8   0  -2    1.81    0.88
   8   0   2    2.98    0.53
   8   0   2    2.70    0.46
  -8   0  -2    1.64    0.91
   9   0   2   32.27    2.30
   9   0   2   30.44    2.13
   9   0   2   29.39    2.11
   9   0   2   29.18    2.12
  -9   0  -2   27.06    3.17
   9   0   2   28.78    2.11
   9   0   2   28.86    2.12
   9   0   2   32.22    2.24
  10   0   2    0.04    0.23
  10   0   2    0.71    0.31
  10   0   2    0.10    0.28
  10   0   2   -0.25    0.24
  10   0   2    0.04    0.38
  10   0   2    0.21    0.37
  11   0   2    1.97    0.32
  11   0   2    0.62    0.40
  11   0   2    1.43    0.33
  11   0   2    1.88    0.31
  11   0   2    1.14    0.28
  12   0   2    8.49    0.71
  12   0   2    8.47    0.66
  12   0   2    6.93    0.69
  12   0   2    7.99    0.70
  12   0   2    7.51    0.67
  13   0   2    7.14    0.67
  13   0   2    6.97    0.58
  13   0   2    6.54    0.59
  13   0   2    6.92    0.58
  14  -1  -2    3.94    0.46
  14  -1  -2    3.51    0.43
  14  -1  -2    3.68    0.45
  14  -1  -2    4.29    0.50
  14   1  -2    3.74    0.48
  14   1  -2    4.14    0.54
  14   1  -2    4.16    0.46
  14   1  -2    3.46    0.41
  13  -1  -2    0.72    0.28
  13  -1  -2    0.82    0.27
  13  -1  -2    0.67    0.36
  13  -1  -2    1.11    0.28
  13   1  -2    0.45    0.29
  13   1  -2    0.75    0.25
  13   1  -2    1.12    0.30
  13   1  -2    0.96    0.27
  13   1  -2    1.13    0.30
  12  -1  -2   33.61    2.62
  12  -1  -2   40.29    2.62
  12  -1  -2   38.72    2.79
  12  -1  -2   35.05    2.58
  12  -1  -2   38.74    2.62
  12   1  -2   35.03    2.59
  12   1  -2   40.28    2.60
  12   1  -2   38.64    2.61
  12   1  -2   35.79    2.62
  12   1  -2   35.59    2.62
  11  -1  -2   16.20    1.26
  11  -1  -2   14.81    1.24
  11  -1  -2   16.26    1.31
  11  -1  -2   15.30    1.25
  11  -1  -2   15.77    1.23
  11  -1  -2   17.68    1.53
  11   1  -2   16.55    1.26
  11   1  -2   16.24    1.26
  11   1  -2   17.66    1.31
  11   1  -2   18.20    1.30
  11   1  -2   14.89    1.26
  11   1  -2   17.07    1.40
  11   1  -2   16.89    1.39
  10  -1  -2    2.84    0.38
  10  -1  -2    2.41    0.49
 -10  -1   2    2.19    1.19
 -10  -1   2    2.90    1.47
  10  -1  -2    2.12    0.65
  10  -1  -2    2.84    0.46
  10  -1  -2    3.21    0.60
  10  -1  -2    2.58    0.43
  10   1  -2    2.44    0.51
  10   1  -2    2.92    0.50
  10   1  -2    3.32    0.67
 -10   1   2    2.28    1.19
  10   1  -2    2.46    0.47
  10   1  -2    3.47    0.47
  10   1  -2    2.77    0.42
 -10   1   2    1.89    1.32
  10   1  -2    2.97    0.56
  10   1  -2    2.92    0.45
   9  -1  -2    2.86    0.38
   9  -1  -2    3.80    0.41
   9  -1  -2    2.63    0.42
   9  -1  -2    3.10    0.58
  -9  -1   2    2.51    0.91
   9  -1  -2    3.22    0.45
   9  -1  -2    2.30    0.46
  -9  -1   2    1.86    0.87
   9  -1  -2    3.94    0.55
   9   1  -2    2.11    0.40
   9   1  -2    2.76    0.43
   9   1  -2    3.35    0.59
   9   1  -2    2.77    0.38
   9   1  -2    2.61    0.56
   9   1  -2    3.36    0.58
   9   1  -2    3.64    0.45
  -9   1   2    3.62    1.05
   9   1  -2    2.79    0.47
  -9   1   2    3.63    0.92
  -9   1   2    2.52    0.85
   8  -1  -2   21.61    1.75
   8  -1  -2   25.25    1.78
  -8  -1   2   24.79    2.22
   8  -1  -2   24.07    1.77
  -8  -1   2   25.64    2.06
   8   1  -2   22.87    1.79
   8   1  -2   24.76    1.79
   8   1  -2   24.10    1.80
  -8   1   2   23.60    1.95
  -8   1   2   23.80    2.28
  -8   1   2   26.21    2.21
   7  -1  -2    6.17    0.59
  -7  -1   2    5.84    0.80
   7  -1  -2    6.03    0.57
  -7  -1   2    7.43    1.04
   7  -1  -2    6.74    0.59
   7   1  -2    5.80    0.57
   7   1  -2    5.62    0.57
   7   1  -2    5.92    0.62
  -7   1   2    4.95    0.72
  -7   1   2    5.86    1.19
  -6  -1   2   37.63    3.01
   6  -1  -2   42.33    2.92
  -6  -1   2   38.81    2.91
  -6  -1   2   38.57    3.07
   6  -1  -2   36.73    2.88
   6  -1  -2   42.99    2.86
   6  -1  -2   47.30    2.87
   6  -1  -2   42.15    2.86
  -6   1   2   41.90    2.90
   6   1  -2   42.34    2.88
   6   1  -2   43.63    2.88
   6   1  -2   42.73    2.87
  -6   1   2   43.19    2.88
   5  -1  -2   14.23    0.98
  -5  -1   2   12.28    0.95
  -5  -1   2   11.96    0.97
   5  -1  -2   14.66    0.97
   5  -1  -2   12.87    1.02
   5  -1  -2   12.39    1.01
  -5  -1   2   12.01    1.15
   5  -1  -2   13.55    1.00
  -5   1   2   15.04    0.93
  -5   1   2   12.56    0.99
  -5   1   2   14.25    1.02
   5   1  -2   13.19    0.99
   5   1  -2   12.96    1.00
   5   1  -2   12.95    0.97
   5   1  -2   13.71    1.00
   4  -1  -2   11.45    0.85
   4  -1  -2   11.69    0.89
  -4  -1   2   10.40    0.98
   4  -1  -2   12.62    0.89
   4  -1  -2   13.45    0.86
   4  -1  -2   11.74    0.91
   4   1  -2   13.63    0.89
   4   1  -2   10.60    0.87
   4   1  -2   12.34    0.89
   4   1  -2   10.69    0.86
  -4   1   2   12.64    0.93
   3  -1  -2   10.57    0.70
   3  -1  -2    9.41    0.72
   3  -1  -2    9.12    0.73
   3  -1  -2    9.33    0.74
   3   1  -2   11.15    0.75
   3   1  -2   10.03    0.74
   2  -1  -2  319.54   19.43
  -2  -1   2  280.77   19.40
   2  -1  -2  300.19   19.39
   2  -1  -2  284.18   19.41
  -2  -1   2  284.65   19.39
   2   1  -2  306.68   19.42
  -2   1   2  294.08   19.38
  -2   1   2  271.99   19.39
   2   1  -2  297.49   19.39
   1  -1  -2   25.33    1.53
  -1  -1   2   20.40    1.51
   1  -1  -2   20.92    1.52
  -1  -1   2   21.45    1.56
  -1   1   2   21.97    1.49
  -1   1   2   22.84    1.51
   0  -1  -2   61.33    4.07
   0  -1  -2   56.38    4.12
   0  -1   2   60.65    4.04
   0  -1   2   58.94    4.05
   0  -1  -2   67.80    4.04
   0   1  -2   56.54    4.03
   0   1   2   64.28    4.05
   0   1  -2   53.55    4.09
   0   1   2   63.31    4.03
   1  -1   2   67.99    4.70
  -1  -1  -2   68.33    4.76
  -1  -1  -2   74.59    4.84
   1  -1   2   65.85    4.70
   1   1   2   71.68    4.69
   1   1   2   74.35    4.70
  -1   1  -2   76.87    4.84
   1   1   2   66.09    4.71
  -1   1  -2   63.65    4.74
  -1   1  -2   74.50    4.79
  -2  -1  -2   38.16    2.51
   2  -1   2   34.65    2.41
  -2  -1  -2   36.66    2.60
   2  -1   2   34.81    2.41
  -2  -1  -2   31.95    2.48
   2  -1   2   32.78    2.37
   2  -1   2   37.12    2.42
   2   1   2   36.62    2.41
   2   1   2   38.09    2.41
   2   1   2   33.36    2.43
  -2   1  -2   36.22    2.54
  -2   1  -2   36.68    2.59
   2   1   2   32.15    2.35
   2   1   2   35.75    2.38
   3  -1   2    1.55    0.31
  -3  -1  -2    1.47    0.58
   3  -1   2    0.87    0.21
  -3  -1  -2    1.39    0.45
   3  -1   2    1.23    0.21
  -3  -1  -2    1.73    0.37
  -3   1  -2    1.43    0.18
  -3   1  -2    1.02    0.36
  -3   1  -2    1.66    0.44
   3   1   2    1.42    0.26
  -3   1  -2    1.39    0.49
   3   1   2    1.07    0.23
   3   1   2    1.38    0.26
   4  -1   2   55.74    3.92
  -4  -1  -2   61.45    4.21
  -4  -1  -2   57.80    4.11
   4  -1   2   55.23    3.95
   4  -1   2   61.09    3.96
  -4   1  -2   52.80    4.12
  -4   1  -2   60.79    4.20
   4   1   2   61.41    3.96
  -4   1  -2   54.54    4.15
   4   1   2   59.66    3.93
  -5  -1  -2    2.96    0.60
   5  -1   2    3.46    0.41
   5  -1   2    3.94    0.42
  -5  -1  -2    4.69    0.75
  -5  -1  -2    3.32    0.84
   5  -1   2    4.58    0.51
  -5   1  -2    3.12    0.66
  -5   1  -2    3.15    0.79
  -5   1  -2    5.27    0.96
   5   1   2    3.33    0.45
   5   1   2    4.10    0.49
   5   1   2    4.51    0.52
   6  -1   2   38.53    2.73
  -6  -1  -2   39.95    3.19
   6  -1   2   40.22    2.75
  -6  -1  -2   39.30    3.03
   6  -1   2   38.43    2.75
  -6  -1  -2   38.67    2.96
  -6   1  -2   40.35    3.11
  -6   1  -2   38.86    3.04
   6   1   2   40.52    2.75
   6   1   2   39.08    2.74
  -6   1  -2   36.15    3.09
   6   1   2   37.85    2.75
   7  -1   2    0.37    0.31
   7  -1   2    0.31    0.34
  -7  -1  -2    0.47    1.12
   7  -1   2    0.47    0.40
  -7  -1  -2    0.05    0.61
   7   1   2    0.04    0.31
  -7   1  -2   -0.06    1.02
   7   1   2    0.38    0.33
   7   1   2    0.60    0.40
  -7   1  -2    1.20    0.63
  -7   1  -2    0.51    0.91
   8  -1   2    1.56    0.43
   8  -1   2    1.30    0.25
  -8  -1  -2    1.67    1.42
   8  -1   2    0.86    0.29
   8  -1   2    0.67    0.42
   8  -1   2    0.96    0.40
   8  -1   2    0.86    0.34
   8  -1   2    1.07    0.28
   8  -1   2    1.24    0.32
   8  -1   2    0.87    0.26
  -8  -1  -2    0.31    1.14
  -8   1  -2   -0.77    1.32
   8   1   2    1.25    0.29
   8   1   2    1.28    0.29
  -8   1  -2    1.52    1.01
   8   1   2    1.41    0.31
   8   1   2    1.30    0.37
  -8   1  -2    1.89    0.97
   8   1   2    0.27    0.50
   8   1   2    1.29    0.36
   8   1   2    0.72    0.33
   8   1   2    1.19    0.31
   9  -1   2    0.74    0.48
  -9  -1  -2   -0.12    1.74
   9  -1   2    1.04    0.32
   9  -1   2    0.82    0.34
   9  -1   2    0.47    0.27
   9  -1   2    0.97    0.62
   9  -1   2    1.14    0.38
   9  -1   2    0.94    0.30
   9   1   2    1.02    0.41
  -9   1  -2    1.08    0.77
  -9   1  -2    2.52    1.16
   9   1   2    0.60    0.54
   9   1   2    0.55    0.33
   9   1   2    1.18    0.29
   9   1   2    1.15    0.30
  -9   1  -2   -0.10    1.72
   9   1   2    1.16    0.27
  10  -1   2    0.55    0.29
  10  -1   2    0.67    0.39
  10  -1   2    0.96    0.30
  10  -1   2    0.11    0.28
  10  -1   2    0.08    0.67
  10  -1   2    0.94    0.34
  10  -1   2    0.41    0.31
  10   1   2    0.88    0.28
  10   1   2    0.66    0.39
  10   1   2    0.63    0.28
  10   1   2    0.40    0.57
  10   1   2    0.72    0.32
  10   1   2    0.92    0.27
  11  -1   2   30.05    2.09
  11  -1   2   30.73    2.07
  11  -1   2   27.96    2.08
  11  -1   2   30.34    2.09
  11   1   2   26.63    2.08
  11   1   2   28.13    2.08
  11   1   2   30.16    2.08
  11   1   2   30.24    2.08
  11   1   2   31.33    2.09
  12  -1   2    4.79    0.51
  12  -1   2    4.70    0.62
  12  -1   2    4.59    0.49
  12  -1   2    3.45    0.51
  12  -1   2    3.43    0.44
  12   1   2    4.85    0.64
  12   1   2    4.31    0.50
  12   1   2    4.29    0.45
  12   1   2    3.87    0.50
  12   1   2    4.31    0.47
  13  -1   2    0.56    0.15
  13  -1   2    0.44    0.22
  13  -1   2    0.45    0.22
 -13  -1  -2    0.78    0.55
  13  -1   2    0.42    0.26
  13  -1   2    0.84    0.22
  13   1   2    0.43    0.25
  13   1   2    0.19    0.18
  13   1   2    0.27    0.21
  13   1   2    0.14    0.31
  14  -2  -2    1.49    0.27
  14  -2  -2    2.35    0.35
  14  -2  -2    1.59    0.35
  14  -2  -2    1.47    0.28
  14   2  -2    1.17    0.39
  14   2  -2    2.29    0.42
  14   2  -2    1.92    0.29
  14   2  -2    1.60    0.38
  13  -2  -2    0.22    0.31
  13  -2  -2    0.43    0.36
  13  -2  -2    0.49    0.26
  13  -2  -2    1.07    0.37
  13   2  -2    0.64    0.25
  13   2  -2    0.17    0.40
  13   2  -2    0.93    0.26
  13   2  -2    0.22    0.28
  13   2  -2    0.56    0.27
  12  -2  -2    3.16    0.48
  12  -2  -2    2.65    0.61
  12  -2  -2    3.56    0.60
  12  -2  -2    3.17    0.50
  12  -2  -2    2.92    0.43
  12   2  -2    3.27    0.52
  12   2  -2    2.67    0.49
  12   2  -2    3.72    0.48
  12   2  -2    4.15    0.61
  12   2  -2    2.13    0.91
  12   2  -2    3.26    0.51
  11  -2  -2    4.28    0.57
  11  -2  -2    4.33    0.51
  11  -2  -2    5.31    0.69
  11  -2  -2    4.15    0.75
  11  -2  -2    5.28    0.72
  11  -2  -2    4.28    0.59
  11   2  -2    4.90    0.68
  11   2  -2    4.35    0.54
  11   2  -2    4.12    0.61
  11   2  -2    4.32    0.55
  11   2  -2    5.21    0.59
  11   2  -2    4.46    0.83
  10  -2  -2   -0.29    0.36
 -10  -2   2   -0.90    0.99
 -10  -2   2    2.00    1.57
  10  -2  -2    0.00    0.33
  10  -2  -2    0.09    0.25
  10  -2  -2    0.22    0.42
  10  -2  -2    0.33    0.26
  10  -2  -2    0.47    0.29
 -10   2   2   -0.32    1.20
  10   2  -2   -0.39    0.27
  10   2  -2    0.29    0.34
 -10   2   2    0.50    1.14
  10   2  -2   -0.50    0.21
  10   2  -2    0.13    0.26
  10   2  -2    0.11    0.23
  10   2  -2    0.11    0.57
   9  -2  -2    3.69    0.46
  -9  -2   2    1.67    0.88
   9  -2  -2    3.56    0.52
   9  -2  -2    3.07    0.47
   9  -2  -2    3.21    0.40
  -9  -2   2    4.38    1.30
   9  -2  -2    3.61    0.43
   9  -2  -2    3.00    0.43
   9   2  -2    3.46    0.52
   9   2  -2    2.65    0.57
  -9   2   2    2.00    0.88
   9   2  -2    3.05    0.46
  -9   2   2    4.20    1.32
   9   2  -2    3.23    0.52
   9   2  -2    3.50    0.61
   9   2  -2    3.44    0.50
   9   2  -2    3.08    0.45
   9   2  -2    3.44    0.45
  -9   2   2    5.36    1.53
   9   2  -2    3.11    0.49
  -8  -2   2   27.24    2.27
   8  -2  -2   26.80    1.83
   8  -2  -2   23.47    1.87
  -8  -2   2   26.86    2.25
   8  -2  -2   24.82    1.82
  -8   2   2   24.81    2.10
  -8   2   2   22.87    2.33
   8   2  -2   25.34    1.90
   8   2  -2   25.19    1.84
  -8   2   2   24.89    2.67
   8   2  -2   26.58    1.92
   7  -2  -2   35.91    2.60
   7  -2  -2   36.59    2.57
   7  -2  -2   36.32    2.63
  -7  -2   2   34.17    2.79
  -7  -2   2   37.43    2.96
   7  -2  -2   35.98    2.68
   7  -2  -2   41.59    2.58
  -7   2   2   35.50    2.73
   7   2  -2   37.89    2.62
   7   2  -2   37.84    2.58
   7   2  -2   36.91    2.62
   6  -2  -2    3.31    0.36
   6  -2  -2    3.54    0.44
   6  -2  -2    3.14    0.39
  -6  -2   2    1.83    0.65
  -6  -2   2    3.55    0.65
   6  -2  -2    3.59    0.36
   6  -2  -2    2.93    0.39
  -6   2   2    2.17    0.51
   6   2  -2    2.77    0.41
   6   2  -2    3.17    0.39
  -6   2   2    3.49    0.41
   6   2  -2    3.23    0.46
  -5  -2   2   23.96    1.83
   5  -2  -2   24.62    1.72
   5  -2  -2   26.60    1.70
  -5  -2   2   24.29    1.87
   5  -2  -2   23.02    1.69
   5  -2  -2   21.80    1.74
   5  -2  -2   25.53    1.79
   5   2  -2   23.73    1.75
  -5   2   2   22.20    1.78
  -5   2   2   26.06    1.77
   5   2  -2   25.40    1.74
   5   2  -2   26.05    1.72
   5   2  -2   26.61    1.76
   4  -2  -2    1.44    0.29
  -4  -2   2    1.68    0.31
  -4  -2   2    1.63    0.37
   4  -2  -2    1.72    0.27
  -4  -2   2    1.36    0.29
   4  -2  -2    1.51    0.19
   4  -2  -2    1.40    0.24
   4   2  -2    2.01    0.31
  -4   2   2    1.42    0.22
  -4   2   2    1.07    0.25
  -4   2   2    1.65    0.28
   4   2  -2    1.41    0.25
   4   2  -2    1.45    0.29
   4   2  -2    1.27    0.21
   3  -2  -2  226.41   15.11
   3  -2  -2  248.85   15.20
   3  -2  -2  235.26   15.15
   3  -2  -2  217.54   15.16
  -3  -2   2  203.98   15.15
  -3  -2   2  231.96   15.21
  -3  -2   2  219.97   15.19
  -3   2   2  237.23   15.16
   3   2  -2  217.47   15.13
   3   2  -2  234.23   15.17
   3   2  -2  233.16   15.17
  -3   2   2  222.36   15.14
  -3   2   2  241.49   15.21
   2  -2  -2  889.21   59.93
  -2  -2   2  893.29   59.92
   2  -2  -2  879.35   59.92
   2  -2  -2  858.68   59.95
  -2  -2   2  882.58   59.97
   2   2  -2  943.71   59.94
  -2   2   2  826.13   59.93
  -2   2   2 1000.00   59.99
   2   2  -2  985.14   59.95
  -1  -2   2   60.57    4.10
  -1  -2   2   57.48    4.14
   1  -2  -2   61.69    4.08
  -1   2   2   60.46    4.02
  -1   2   2   63.66    4.12
  -1   2   2   60.59    4.09
   0  -2  -2   10.55    1.03
   0  -2   2   11.58    0.80
   0  -2   2   11.44    0.87
   0  -2   2   11.98    0.90
   0  -2  -2   11.51    0.89
   0   2  -2   10.46    0.99
   0   2   2   12.25    0.81
   0   2  -2   13.47    0.92
   0   2   2   11.83    0.89
   0   2   2   11.90    0.91
  -1  -2  -2   13.79    1.27
   1  -2   2   13.98    0.96
   1  -2   2   14.15    1.01
   1  -2   2   13.02    0.99
  -1  -2  -2   12.76    1.05
   1  -2   2   12.64    1.01
  -1   2  -2   13.10    1.17
   1   2   2   14.93    0.99
   1   2   2   13.36    1.04
  -1   2  -2   15.46    1.03
  -1   2  -2   15.33    1.26
   1   2   2   12.48    0.96
   2  -2   2  291.83   19.27
   2  -2   2  298.22   19.27
   2  -2   2  283.52   19.23
  -2  -2  -2  266.92   19.33
  -2  -2  -2  312.57   19.45
   2  -2   2  270.09   19.25
   2  -2   2  284.87   19.26
  -2   2  -2  312.82   19.44
  -2   2  -2  319.55   19.39
   2   2   2  279.16   19.30
   2   2   2  267.31   19.25
   2   2   2  301.17   19.25
  -3  -2  -2    8.18    1.10
   3  -2   2    7.68    0.62
  -3  -2  -2    7.80    0.82
   3  -2   2    9.00    0.70
   3  -2   2    8.70    0.68
  -3   2  -2    6.50    0.99
   3   2   2    8.05    0.68
  -3   2  -2    9.49    0.69
   3   2   2    7.78    0.66
  -3   2  -2    8.63    0.94
  -3   2  -2    8.75    0.99
   4  -2   2  174.47   12.37
  -4  -2  -2  194.73   12.46
   4  -2   2  185.98   12.38
  -4  -2  -2  194.61   12.64
   4  -2   2  181.25   12.34
   4   2   2  168.66   12.37
   4   2   2  183.62   12.35
   4   2   2  187.86   12.38
  -4   2  -2  169.38   12.54
  -4   2  -2  193.58   12.65
  -4   2  -2  192.48   12.35
  -4   2  -2  202.77   12.57
   5  -2   2   64.95    4.57
  -5  -2  -2   61.34    4.83
   5  -2   2   73.56    4.62
  -5  -2  -2   70.84    5.03
   5  -2   2   65.99    4.60
  -5   2  -2   69.94    4.93
   5   2   2   65.33    4.58
   5   2   2   61.86    4.61
  -5   2  -2   71.49    4.90
  -5   2  -2   75.58    4.91
   5   2   2   67.25    4.62
  -6  -2  -2   -0.07    0.90
  -6  -2  -2    0.33    0.75
   6  -2   2    1.07    0.33
   6  -2   2    0.80    0.28
   6  -2   2    0.38    0.26
  -6   2  -2    0.46    0.80
   6   2   2    0.76    0.28
   6   2   2    0.98    0.33
  -6   2  -2    0.19    0.82
   6   2   2    0.83    0.36
  -6   2  -2    0.35    0.58
   7  -2   2    0.66    0.21
   7  -2   2    1.14    0.37
   7  -2   2    1.10    0.35
   7  -2   2    1.29    0.46
  -7  -2  -2    0.06    1.17
  -7  -2  -2    1.04    0.97
  -7   2  -2    0.20    0.95
  -7   2  -2   -0.25    1.07
  -7   2  -2   -0.27    1.34
   7   2   2    1.02    0.33
   7   2   2    0.67    0.29
   7   2   2    0.39    0.31
   7   2   2    0.48    0.36
   8  -2   2    5.33    0.68
  -8  -2  -2    5.28    1.39
   8  -2   2    6.41    0.62
   8  -2   2    5.60    0.52
   8  -2   2    5.95    0.58
   8  -2   2    5.60    0.85
  -8  -2  -2    2.06    1.54
   8  -2   2    6.21    0.68
   8  -2   2    5.40    0.61
   8  -2   2    4.87    0.69
   8  -2   2    4.11    0.67
  -8   2  -2    2.49    1.54
  -8   2  -2    5.30    1.39
   8   2   2    6.75    0.63
  -8   2  -2    7.04    1.32
   8   2   2    6.24    0.78
   8   2   2    5.29    0.54
   8   2   2    5.48    0.68
   8   2   2    6.53    0.78
   8   2   2    4.38    0.53
   8   2   2    5.54    0.58
   8   2   2    5.96    0.59
   9  -2   2   19.36    1.52
   9  -2   2   20.35    1.49
   9  -2   2   20.21    1.67
   9  -2   2   20.46    1.49
   9  -2   2   19.85    1.45
   9  -2   2   21.33    1.47
  -9  -2  -2   24.87    2.96
   9  -2   2   20.56    1.47
   9  -2   2   19.48    1.51
   9   2   2   17.08    1.44
   9   2   2   19.66    1.53
   9   2   2   16.49    1.45
   9   2   2   19.98    1.45
   9   2   2   19.81    1.46
  -9   2  -2   19.02    2.73
   9   2   2   20.27    1.51
  10  -2   2   22.13    1.92
  10  -2   2   24.74    1.74
  10  -2   2   23.77    1.66
  10  -2   2   23.95    1.71
  10  -2   2   22.59    1.76
  10  -2   2   22.91    1.70
 -10  -2  -2   19.86    2.31
  10   2   2   23.74    1.70
  10   2   2   24.26    1.70
  10   2   2   23.76    1.75
 -10   2  -2   23.80    1.79
  10   2   2   23.19    1.89
  10   2   2   21.66    1.75
  11  -2   2    0.67    0.29
  11  -2   2    1.27    0.28
  11  -2   2    0.66    0.30
  11  -2   2    1.20    0.25
  11  -2   2    1.12    0.29
  11   2   2    1.09    0.31
  11   2   2    0.78    0.26
  11   2   2    0.96    0.25
  11   2   2    0.63    0.27
  11   2   2    1.32    0.33
  12  -2   2    5.53    0.55
  12  -2   2    4.13    0.49
  12  -2   2    5.17    0.50
  12  -2   2    5.82    0.55
  12  -2   2    4.57    0.54
  12   2   2    5.00    0.49
  12   2   2    5.02    0.52
  12   2   2    6.08    0.55
  12   2   2    4.73    0.54
  12   2   2    4.99    0.56
 -13  -2  -2    0.55    0.34
  13  -2   2    0.48    0.28
  13  -2   2    0.05    0.18
  13  -2   2   -0.14    0.20
  13  -2   2    0.14    0.20
  13   2   2    0.64    0.23
  13   2   2    0.25    0.18
  13   2   2    0.24    0.19
  13   2   2   -0.23    0.32
  14  -3  -2    0.58    0.23
  14  -3  -2    0.55    0.24
  14  -3  -2    0.94    0.23
  14  -3  -2    0.88    0.24
  14   3  -2    0.94    0.26
  14   3  -2    0.86    0.22
  14   3  -2    1.10    0.26
  14   3  -2    0.78    0.28
  13  -3  -2    1.60    0.38
  13  -3  -2    1.73    0.30
  13  -3  -2    1.48    0.37
  13  -3  -2    1.84    0.28
  13   3  -2    1.61    0.34
  13   3  -2    1.57    0.31
  13   3  -2    1.90    0.44
  13   3  -2    0.92    0.40
  12  -3  -2   -0.15    0.25
  12  -3  -2   -0.04    0.25
  12  -3  -2   -0.10    0.19
  12  -3  -2   -0.54    0.33
  12  -3  -2    0.04    0.25
  12   3  -2   -0.06    0.35
  12   3  -2    0.03    0.26
  12   3  -2   -0.16    0.41
  12   3  -2    0.00    0.29
  12   3  -2   -0.26    0.32
 -11  -3   2    2.33    1.23
  11  -3  -2    4.19    0.54
  11  -3  -2    4.13    0.57
  11  -3  -2    4.97    0.54
  11  -3  -2    3.58    0.54
  11  -3  -2    4.88    0.74
  11  -3  -2    4.31    0.47
 -11   3   2    3.40    1.64
  11   3  -2    3.37    0.64
  11   3  -2    3.85    0.55
  11   3  -2    4.33    0.58
  11   3  -2    3.90    0.66
  11   3  -2    5.27    0.89
  11   3  -2    4.11    0.47
  11   3  -2    4.07    0.59
  10  -3  -2   20.12    1.52
  10  -3  -2   19.08    1.51
 -10  -3   2   19.11    2.38
  10  -3  -2   21.78    1.64
  10  -3  -2   19.61    1.54
  10  -3  -2   19.83    1.49
  10  -3  -2   20.11    1.51
  10   3  -2   22.59    1.70
 -10   3   2   19.50    2.58
  10   3  -2   22.22    1.59
  10   3  -2   20.72    1.50
 -10   3   2   22.94    2.27
  10   3  -2   19.61    1.53
  10   3  -2   21.97    1.60
  10   3  -2   21.55    1.57
  10   3  -2   20.15    1.59
   9  -3  -2   78.84    5.20
   9  -3  -2   73.48    5.18
  -9  -3   2   78.81    5.64
   9  -3  -2   78.08    5.20
   9  -3  -2   75.18    5.18
  -9  -3   2   84.27    5.77
   9  -3  -2   71.36    5.22
   9  -3  -2   72.52    5.27
   9   3  -2   74.25    5.18
   9   3  -2   67.93    5.31
   9   3  -2   76.87    5.18
   9   3  -2   77.06    5.18
   9   3  -2   81.93    5.22
   9   3  -2   74.60    5.33
  -9   3   2   83.63    5.66
  -9   3   2   82.67    6.00
   9   3  -2   80.26    5.21
   8  -3  -2   -0.11    0.25
   8  -3  -2   -0.01    0.37
  -8  -3   2    0.15    0.60
  -8  -3   2    0.21    0.97
  -8   3   2   -0.89    0.69
  -8   3   2    0.53    0.86
   8   3  -2   -0.03    0.25
   8   3  -2   -0.06    0.34
   7  -3  -2    6.95    0.79
   7  -3  -2    7.02    0.71
  -7  -3   2    7.26    1.21
  -7  -3   2    9.02    1.02
   7  -3  -2    6.73    0.73
   7   3  -2    7.92    0.75
   7   3  -2    7.18    0.74
  -7   3   2    6.32    1.06
   6  -3  -2    2.46    0.46
  -6  -3   2    0.91    0.60
  -6  -3   2    1.89    0.59
   6  -3  -2    2.46    0.46
   6  -3  -2    2.32    0.36
  -6   3   2    1.29    0.57
   6   3  -2    2.37    0.44
   6   3  -2    2.62    0.41
   6   3  -2    2.11    0.36
  -6   3   2    2.30    0.45
   5  -3  -2  335.12   21.60
   5  -3  -2  336.13   21.68
  -5  -3   2  308.25   21.75
   5   3  -2  325.32   21.62
  -5   3   2  331.08   21.66
  -5   3   2  306.73   21.68
   5   3  -2  306.88   21.56
   5   3  -2  353.34   21.62
   4  -3  -2  129.16    7.85
  -4  -3   2  116.44    7.84
   4  -3  -2  102.98    7.78
   4  -3  -2  112.38    7.77
  -4  -3   2  115.63    7.91
   4   3  -2  120.29    7.80
   4   3  -2  130.32    7.81
  -4   3   2  114.00    7.84
  -4   3   2  116.16    7.85
   4   3  -2  106.37    7.79
  -3  -3   2    6.29    0.79
  -3  -3   2    9.04    0.70
   3  -3  -2    8.13    0.65
  -3  -3   2    7.78    0.80
   3  -3  -2    7.76    0.64
   3  -3  -2    7.85    0.55
   3  -3  -2    8.10    0.67
  -3   3   2    7.45    0.71
   3   3  -2    9.51    0.68
  -3   3   2    8.69    0.78
   3   3  -2    9.54    0.72
  -2  -3   2  174.74   11.66
   2  -3  -2  191.17   11.63
   2  -3  -2  161.45   11.60
   2  -3  -2  178.49   11.59
  -2  -3   2  175.03   11.57
  -2   3   2  160.67   11.64
   2   3  -2  162.90   11.60
   2   3  -2  178.71   11.61
   2   3  -2  183.34   11.64
  -2   3   2  177.47   11.64
   1  -3  -2   26.00    1.80
  -1  -3   2   27.24    1.86
  -1  -3   2   24.36    1.80
  -1  -3   2   26.85    1.87
   1  -3  -2   26.00    1.80
   1  -3  -2   25.37    1.80
   1  -3  -2   25.45    1.73
   1   3  -2   26.35    1.82
  -1   3   2   25.23    1.84
   1   3  -2   26.72    1.84
  -1   3   2   27.00    1.87
   0  -3   2   28.36    2.12
   0  -3   2   30.43    2.05
   0  -3   2   30.48    2.13
   0  -3   2   29.17    2.07
   0  -3   2   32.68    2.14
   0  -3  -2   28.33    2.21
   0  -3  -2   29.92    2.12
   0  -3  -2   30.83    2.14
   0   3   2   30.67    2.05
   0   3   2   31.68    2.13
   0   3  -2   30.04    2.14
   0   3  -2   31.27    2.20
   0   3   2   32.59    2.18
   0   3  -2   31.20    2.24
   1  -3   2    0.97    0.19
  -1  -3  -2    0.78    0.25
  -1  -3  -2    0.95    0.36
   1  -3   2    0.82    0.21
   1  -3   2    0.96    0.24
   1  -3   2    0.82    0.15
  -1  -3  -2    0.75    0.54
   1  -3   2    0.86    0.21
   1   3   2    0.89    0.18
   1   3   2    0.80    0.15
   1   3   2    0.70    0.21
  -1   3  -2    0.59    0.27
  -1   3  -2    0.55    0.47
  -1   3  -2    1.20    0.41
   1   3   2    1.28    0.34
   2  -3   2   55.62    3.70
  -2  -3  -2   55.80    3.96
   2  -3   2   51.75    3.66
  -2  -3  -2   49.99    3.76
   2  -3   2   49.46    3.69
   2  -3   2   56.75    3.70
   2  -3   2   57.07    3.68
  -2   3  -2   55.66    3.90
   2   3   2   57.94    3.68
  -2   3  -2   55.90    3.72
   2   3   2   53.99    3.67
   2   3   2   48.57    3.74
  -2   3  -2   60.50    3.90
   3  -3   2   70.48    4.73
   3  -3   2   72.48    4.74
   3  -3   2   69.41    4.73
   3  -3   2   66.01    4.70
  -3  -3  -2   73.18    5.09
   3   3   2   65.58    4.68
  -3   3  -2   75.97    4.97
   3   3   2   69.49    4.72
  -3   3  -2   70.90    5.00
  -4  -3  -2    5.14    0.96
  -4  -3  -2    6.43    0.96
  -4  -3  -2    7.03    1.21
   4  -3   2    7.34    0.64
   4  -3   2    7.22    0.63
   4  -3   2    6.43    0.61
  -4   3  -2    7.55    0.65
  -4   3  -2    8.92    1.11
   4   3   2    6.39    0.64
   4   3   2    6.57    0.63
  -4   3  -2    6.69    0.97
   5  -3   2   19.56    1.42
  -5  -3  -2   19.06    1.79
   5  -3   2   19.90    1.43
  -5  -3  -2   20.10    2.01
   5  -3   2   17.70    1.41
   5   3   2   18.61    1.44
  -5   3  -2   17.87    1.78
   5   3   2   19.67    1.45
  -5   3  -2   18.83    1.98
  -5   3  -2   21.23    2.04
  -6  -3  -2    0.94    0.79
   6  -3   2    1.38    0.32
   6  -3   2    1.14    0.30
  -6  -3  -2    1.27    1.11
   6  -3   2    0.65    0.33
   6   3   2    1.91    0.35
  -6   3  -2    2.39    1.24
  -6   3  -2    2.14    0.79
  -6   3  -2    1.77    0.90
   6   3   2    1.89    0.34
   7  -3   2    2.42    0.37
   7  -3   2    2.80    0.45
   7  -3   2    2.34    0.38
   7  -3   2    2.28    0.34
   7  -3   2    2.11    0.39
  -7  -3  -2    2.88    1.41
   7  -3   2    1.86    0.44
  -7  -3  -2    2.18    0.80
   7  -3   2    2.28    0.38
  -7   3  -2    2.70    1.15
   7   3   2    2.63    0.46
   7   3   2    1.98    0.39
   7   3   2    2.50    0.43
  -7   3  -2    0.80    1.23
   7   3   2    2.74    0.37
  -7   3  -2    2.08    1.31
   7   3   2    1.70    0.49
   7   3   2    2.44    0.47
   7   3   2    3.18    0.55
   7   3   2    2.19    0.43
   8  -3   2    0.04    0.28
   8  -3   2   -0.54    0.22
  -8  -3  -2    1.59    0.90
   8  -3   2   -0.10    0.33
  -8  -3  -2    0.76    0.90
   8  -3   2    0.22    0.22
   8  -3   2    0.22    0.36
   8  -3   2    0.11    0.28
  -8  -3  -2   -0.20    1.55
   8  -3   2   -0.29    0.25
   8  -3   2    0.60    0.26
   8  -3   2   -0.28    0.55
   8   3   2    0.03    0.33
   8   3   2   -0.06    0.34
   8   3   2    0.21    0.29
   8   3   2    0.35    0.33
  -8   3  -2    1.33    1.31
   8   3   2   -0.08    0.20
   8   3   2    0.41    0.50
  -8   3  -2   -0.78    1.53
   8   3   2   -0.06    0.39
  -8   3  -2    0.93    1.15
   8   3   2    0.15    0.48
   9  -3   2    9.37    0.87
   9  -3   2    8.67    0.75
   9  -3   2    8.87    0.79
   9  -3   2   11.09    1.12
  -9  -3  -2    6.73    1.65
   9  -3   2    7.53    0.87
   9  -3   2    8.92    0.93
   9  -3   2    8.40    0.78
   9  -3   2    8.67    0.76
   9   3   2    8.24    0.75
   9   3   2    8.80    0.80
   9   3   2    8.23    0.77
   9   3   2    8.79    0.74
   9   3   2    8.09    0.78
   9   3   2    8.89    0.83
  -9   3  -2    3.09    2.37
  -9   3  -2    5.21    1.45
   9   3   2    8.42    1.06
  10  -3   2    8.30    0.74
  10  -3   2    7.63    0.68
  10  -3   2    6.68    0.61
  10  -3   2    9.04    0.83
  10  -3   2    7.98    0.83
 -10  -3  -2    9.18    1.58
 -10   3  -2    8.13    1.07
  10   3   2    7.69    0.73
  10   3   2    6.44    0.67
  10   3   2    7.01    0.83
  10   3   2    6.37    0.71
  10   3   2    7.09    0.69
 -10   3  -2    7.13    1.84
  10   3   2    7.97    1.01
  10   3   2    7.05    0.72
  11  -3   2    2.68    0.48
  11  -3   2    2.16    0.36
  11  -3   2    3.02    0.47
  11  -3   2    2.00    0.36
  11   3   2    2.16    0.41
  11   3   2    1.42    0.37
  11   3   2    2.92    0.46
  11   3   2    1.80    0.37
  11   3   2    1.78    0.45
 -11   3  -2    1.99    0.50
  12  -3   2    8.64    0.80
  12  -3   2    8.19    0.70
  12  -3   2    7.93    0.68
  12  -3   2    7.88    0.70
 -12  -3  -2    8.72    0.82
  12   3   2    8.36    0.70
  12   3   2    8.91    0.70
  12   3   2    8.76    0.73
  12   3   2    7.29    0.72
  14  -4  -2    2.83    0.42
  14  -4  -2    2.01    0.32
  14  -4  -2    2.70    0.32
  14   4  -2    1.73    0.33
  14   4  -2    1.57    0.32
  14   4  -2    1.80    0.29
  14   4  -2    1.54    0.31
  13  -4  -2   13.50    1.11
  13  -4  -2   13.20    1.02
  13  -4  -2   14.18    1.06
  13  -4  -2   14.10    1.07
  13  -4  -2   14.52    1.07
  13   4  -2   16.64    1.17
  13   4  -2   14.39    1.18
  13   4  -2   16.25    1.09
  13   4  -2   11.90    1.09
  12  -4  -2    2.47    0.46
  12  -4  -2    1.80    0.33
  12  -4  -2    1.17    0.40
  12  -4  -2    2.05    0.33
  12  -4  -2    1.95    0.33
  12   4  -2    2.30    0.39
  12   4  -2    1.86    0.39
  12   4  -2    2.72    0.40
  12   4  -2    1.65    0.41
  12   4  -2    1.91    0.36
 -11  -4   2    1.01    1.69
  11  -4  -2    6.64    0.77
  11  -4  -2    5.62    1.00
  11  -4  -2    5.71    0.56
  11  -4  -2    6.35    0.74
  11  -4  -2    6.67    0.64
  11  -4  -2    6.02    0.76
  11   4  -2    7.22    0.73
  11   4  -2    5.95    0.65
  11   4  -2    5.15    0.68
 -11   4   2    5.53    1.39
  11   4  -2    6.00    0.65
  11   4  -2    5.42    0.59
  11   4  -2    4.05    0.90
  10  -4  -2   20.54    1.47
 -10  -4   2   15.12    2.05
  10  -4  -2   21.29    1.60
  10  -4  -2   19.96    1.47
  10  -4  -2   18.99    1.46
  10  -4  -2   19.10    1.43
 -10  -4   2   11.95    2.50
  10  -4  -2   20.10    1.51
  10   4  -2   19.31    1.48
  10   4  -2   21.07    1.48
  10   4  -2   19.71    1.46
 -10   4   2   16.70    2.61
  10   4  -2   21.02    1.54
 -10   4   2   17.37    3.59
  10   4  -2   20.75    1.66
  -9  -4   2   -0.93    1.02
  -9  -4   2   -0.44    0.81
   9  -4  -2    0.01    0.23
   9  -4  -2    0.38    0.27
   9  -4  -2   -0.02    0.49
   9  -4  -2   -0.05    0.18
   9  -4  -2   -0.16    0.30
   9  -4  -2    0.07    0.21
  -9  -4   2    1.10    1.09
   9   4  -2    0.15    0.28
   9   4  -2    0.45    0.28
  -9   4   2   -0.98    1.29
   9   4  -2   -0.45    0.29
  -9   4   2   -0.98    1.66
   9   4  -2    0.11    0.35
  -9   4   2    0.98    1.13
   9   4  -2   -0.01    0.26
   9   4  -2    0.24    0.40
   9   4  -2    0.35    0.26
   8  -4  -2    8.12    0.82
  -8  -4   2    9.02    1.24
   8  -4  -2    8.42    0.72
  -8  -4   2    6.93    1.42
   8  -4  -2    8.95    0.74
   8  -4  -2    7.43    0.80
   8  -4  -2    8.55    0.76
   8  -4  -2   10.31    0.96
   8   4  -2    8.94    0.82
   8   4  -2    9.43    0.82
   8   4  -2    9.80    0.95
   8   4  -2    8.24    0.81
   8   4  -2    9.62    0.80
  -8   4   2    8.65    1.34
   8   4  -2    8.85    0.84
   8   4  -2    7.08    0.90
  -8   4   2    7.74    1.70
  -7  -4   2   13.54    1.60
  -7  -4   2    9.52    1.41
  -7  -4   2   12.21    1.42
   7  -4  -2   11.61    1.02
  -7   4   2   10.76    1.71
   7   4  -2   12.81    1.04
   7   4  -2   11.37    1.06
  -7   4   2   11.53    1.49
   7   4  -2   12.43    0.91
  -7   4   2   12.05    1.09
  -6  -4   2   37.54    2.97
   6  -4  -2   35.36    2.62
   6  -4  -2   37.45    2.74
   6  -4  -2   37.76    2.70
  -6  -4   2   43.17    2.81
  -6   4   2   34.03    2.84
  -6   4   2   38.02    2.73
   6   4  -2   36.75    2.58
   6   4  -2   36.00    2.67
   6   4  -2   42.02    2.69
   5  -4  -2   76.47    5.52
  -5  -4   2   89.90    5.61
   5  -4  -2   80.47    5.57
  -5  -4   2   76.90    5.70
   5  -4  -2   80.53    5.49
   5   4  -2   78.74    5.52
   5   4  -2   81.00    5.46
   5   4  -2   87.54    5.54
  -5   4   2   81.84    5.58
  -5   4   2   79.96    5.65
  -4  -4   2   13.76    1.08
   4  -4  -2   11.88    1.04
  -4  -4   2   13.57    1.24
  -4  -4   2   13.96    1.32
   4  -4  -2   14.49    1.11
   4  -4  -2   13.66    1.05
   4   4  -2   14.78    1.09
   4   4  -2   14.99    1.01
   4   4  -2   11.70    1.03
  -4   4   2   12.90    1.13
  -4   4   2   14.12    1.28
   4   4  -2   16.24    1.12
  -3  -4   2    0.12    0.34
   3  -4  -2    0.37    0.21
   3  -4  -2    0.38    0.16
  -3  -4   2    0.07    0.18
   3  -4  -2   -0.01    0.12
  -3  -4   2   -0.12    0.34
  -3   4   2   -0.02    0.44
   3   4  -2    0.14    0.15
   3   4  -2    0.21    0.18
  -3   4   2    0.15    0.17
   3   4  -2    0.33    0.23
   3   4  -2    0.08    0.27
   2  -4  -2   16.17    1.31
   2  -4  -2   20.14    1.35
   2  -4  -2   19.68    1.34
  -2  -4   2   17.44    1.47
  -2  -4   2   18.91    1.29
  -2  -4   2   17.52    1.37
   2   4  -2   17.46    1.34
   2   4  -2   18.27    1.30
  -2   4   2   21.20    1.49
  -2   4   2   17.28    1.39
   2   4  -2   19.52    1.42
   1  -4  -2   18.95    1.31
  -1  -4   2   17.74    1.33
  -1  -4   2   20.17    1.40
   1  -4  -2   20.79    1.41
  -1  -4   2   20.12    1.47
   1  -4  -2   19.98    1.38
   1  -4  -2   18.39    1.39
  -1  -4   2   22.23    1.50
   1   4  -2   18.26    1.46
  -1   4   2   21.95    1.55
   1   4  -2   19.07    1.41
  -1   4   2   17.54    1.44
   0  -4   2   33.47    2.29
   0  -4  -2   31.88    2.45
   0  -4   2   34.53    2.37
   0  -4  -2   32.33    2.36
   0  -4   2   33.83    2.38
   0  -4   2   33.44    2.36
   0  -4  -2   33.15    2.37
   0  -4   2   35.94    2.32
   0  -4  -2   35.38    2.32
   0   4  -2   29.22    2.39
   0   4  -2   34.66    2.52
   0   4   2   36.53    2.46
   0   4   2   32.55    2.38
   0   4  -2   36.67    2.50
   0   4   2   33.94    2.28
   1  -4   2    3.97    0.42
  -1  -4  -2    3.31    0.33
   1  -4   2    3.81    0.38
  -1  -4  -2    4.01    0.77
  -1  -4  -2    2.84    0.55
   1  -4   2    4.19    0.43
   1  -4   2    3.59    0.46
   1  -4   2    3.73    0.36
  -1  -4  -2    3.07    0.56
  -1   4  -2    5.00    0.74
   1   4   2    3.92    0.41
   1   4   2    3.56    0.60
   1   4   2    3.48    0.35
  -1   4  -2    4.02    0.65
  -1   4  -2    3.26    0.51
   1   4   2    3.57    0.33
   1   4   2    3.39    0.43
  -2  -4  -2    4.32    0.76
   2  -4   2    4.89    0.47
   2  -4   2    5.11    0.43
   2  -4   2    4.47    0.46
  -2  -4  -2    4.38    0.58
  -2  -4  -2    6.01    1.01
   2  -4   2    4.64    0.48
  -2   4  -2    4.61    0.79
  -2   4  -2    4.90    0.59
   2   4   2    4.84    0.48
   2   4   2    4.68    0.44
   2   4   2    4.26    0.43
   2   4   2    5.16    0.44
  -2   4  -2    4.97    0.95
   3  -4   2  122.01    8.42
  -3  -4  -2  126.52    8.75
   3  -4   2  119.72    8.40
   3  -4   2  129.98    8.43
  -3  -4  -2  112.78    8.52
   3  -4   2  124.44    8.43
  -3   4  -2  134.67    8.51
  -3   4  -2  140.68    8.73
   3   4   2  124.30    8.42
  -3   4  -2  129.99    8.74
   3   4   2  114.63    8.38
   3   4   2  134.06    8.42
   4  -4   2   17.60    1.31
  -4  -4  -2   15.88    1.86
  -4  -4  -2   14.76    1.47
   4  -4   2   17.54    1.31
   4  -4   2   18.72    1.31
   4  -4   2   18.21    1.32
  -4  -4  -2   17.49    1.51
  -4   4  -2   20.44    1.83
   4   4   2   17.67    1.30
  -4   4  -2   20.55    1.41
  -4   4  -2   13.63    1.74
   4   4   2   19.12    1.36
   4   4   2   15.41    1.25
   5  -4   2   30.22    2.28
   5  -4   2   32.99    2.28
   5  -4   2   30.37    2.28
  -5  -4  -2   31.90    2.88
  -5  -4  -2   35.03    2.56
   5   4   2   30.74    2.31
  -5   4  -2   38.02    2.85
   5   4   2   34.66    2.33
  -5   4  -2   29.35    2.70
  -5   4  -2   35.50    2.77
  -6  -4  -2    1.23    0.80
  -6  -4  -2   -0.04    0.82
   6  -4   2    0.18    0.40
  -6  -4  -2    0.79    1.45
   6  -4   2   -0.06    0.17
   6  -4   2    0.37    0.31
   6   4   2    0.01    0.33
  -6   4  -2   -0.51    0.87
   6   4   2   -0.22    0.35
  -6   4  -2    1.03    1.21
  -6   4  -2    0.21    0.75
   7  -4   2    1.10    0.39
   7  -4   2    2.11    0.39
   7  -4   2    1.73    0.30
  -7  -4  -2    2.49    1.06
   7  -4   2    2.56    0.47
   7  -4   2    2.28    0.39
   7  -4   2    2.57    0.49
  -7  -4  -2    2.68    1.53
   7  -4   2    2.48    0.46
  -7  -4  -2    1.95    0.78
   7  -4   2    2.34    0.44
  -7   4  -2   -1.00    1.42
   7   4   2    2.40    0.46
   7   4   2    2.20    0.40
   7   4   2    2.02    0.38
  -7   4  -2    5.07    1.52
   7   4   2    1.61    0.31
   7   4   2    2.80    0.46
   7   4   2    2.44    0.55
   7   4   2    2.22    0.35
   7   4   2    1.38    0.35
  -7   4  -2    2.21    0.94
  -8  -4  -2   28.34    3.22
   8  -4   2   27.22    1.97
   8  -4   2   26.12    2.16
   8  -4   2   26.87    2.04
  -8  -4  -2   24.56    2.69
   8  -4   2   26.53    1.98
   8  -4   2   27.38    1.98
   8  -4   2   28.79    2.01
   8   4   2   29.51    2.03
   8   4   2   27.41    1.97
   8   4   2   28.28    2.01
   8   4   2   29.33    2.01
   8   4   2   23.81    2.14
   8   4   2   29.09    1.99
   8   4   2   29.46    2.02
  -8   4  -2   34.39    3.29
   9  -4   2    9.52    0.97
   9  -4   2    8.54    0.78
  -9  -4  -2    7.25    1.71
   9  -4   2    8.48    0.85
   9  -4   2    8.34    0.89
   9  -4   2    8.98    0.82
   9  -4   2    7.89    0.90
   9   4   2    9.23    0.89
   9   4   2    7.44    0.76
   9   4   2    9.44    0.77
   9   4   2    8.76    0.85
   9   4   2    7.91    0.80
   9   4   2   10.36    0.94
  10  -4   2    2.98    0.49
  10  -4   2    3.99    0.49
  10  -4   2    2.70    0.48
 -10  -4  -2    2.56    1.17
  10  -4   2    2.84    0.44
  10   4   2    3.02    0.51
  10   4   2    2.88    0.43
  10   4   2    2.58    0.42
 -10   4  -2    1.26    1.41
  10   4   2    3.29    0.61
  10   4   2    2.99    0.52
  10   4   2    1.06    0.71
  11  -4   2    8.81    0.72
  11  -4   2    7.13    0.67
  11  -4   2    9.05    0.84
 -11  -4  -2    8.81    0.99
  11  -4   2    8.13    0.72
  11   4   2    7.52    0.65
  11   4   2    6.74    0.81
  11   4   2    6.64    0.68
  11   4   2    9.21    0.73
  11   4   2    8.54    0.86
 -11   4  -2    9.85    1.06
  12  -4   2    0.09    0.20
 -12  -4  -2   -0.77    0.45
  12  -4   2   -0.15    0.29
  12  -4   2   -0.12    0.22
  12  -4   2    0.21    0.23
  12   4   2    0.14    0.23
  12   4   2   -0.05    0.21
  12   4   2    0.30    0.37
  12   4   2   -0.43    0.27
 -12   4  -2    0.25    0.34
  13  -5  -2   21.07    1.51
  13  -5  -2   22.29    1.51
  13  -5  -2   20.32    1.50
  13  -5  -2   20.21    1.51
  13   5  -2   21.74    1.58
  13   5  -2   22.99    1.54
  13   5  -2   19.95    1.52
  13   5  -2   21.85    1.54
  12  -5  -2    0.20    0.36
  12  -5  -2    0.05    0.17
  12  -5  -2   -0.06    0.32
  12  -5  -2    0.29    0.23
  12  -5  -2    0.32    0.25
  12   5  -2   -0.25    0.27
  12   5  -2    0.13    0.32
  12   5  -2    0.12    0.42
  12   5  -2    0.18    0.45
  12   5  -2    0.07    0.34
 -11  -5   2    0.61    1.91
  11  -5  -2    0.28    0.34
  11  -5  -2    0.15    0.18
  11  -5  -2    0.29    0.23
  11  -5  -2   -0.23    0.24
  11  -5  -2   -0.05    0.74
  11  -5  -2   -0.23    0.25
  11   5  -2    0.51    0.50
  11   5  -2    0.21    0.31
  11   5  -2    0.31    0.45
 -11   5   2   -0.93    1.79
  11   5  -2    0.28    0.33
  11   5  -2    0.31    0.31
  11   5  -2    0.19    0.27
  10  -5  -2    3.30    0.50
 -10  -5   2    2.23    1.15
  10  -5  -2    2.44    0.44
  10  -5  -2    3.92    0.66
  10  -5  -2    2.90    0.49
  10  -5  -2    2.81    0.45
  10  -5  -2    3.75    0.68
  10   5  -2    2.33    0.48
  10   5  -2    2.64    0.52
  10   5  -2    3.52    0.55
  10   5  -2    2.42    0.42
  10   5  -2    1.82    0.79
 -10   5   2    3.52    1.35
  10   5  -2    3.18    0.49
   9  -5  -2    4.07    0.64
   9  -5  -2    3.60    0.58
   9  -5  -2    3.78    0.48
   9  -5  -2    4.21    0.64
   9  -5  -2    3.45    0.49
  -9  -5   2    2.98    1.07
  -9  -5   2    3.63    1.33
   9  -5  -2    4.08    0.42
   9   5  -2    2.95    0.77
   9   5  -2    4.06    0.64
   9   5  -2    3.10    0.45
   9   5  -2    3.96    0.74
  -9   5   2    5.56    1.40
  -9   5   2    2.00    1.44
   9   5  -2    3.13    0.50
   9   5  -2    4.29    0.57
   9   5  -2    2.69    0.53
   8  -5  -2   25.33    1.94
   8  -5  -2   27.75    1.94
   8  -5  -2   28.17    1.97
  -8  -5   2   31.09    2.66
  -8  -5   2   24.36    2.53
   8  -5  -2   26.91    1.95
   8  -5  -2   28.90    2.00
   8  -5  -2   30.46    2.15
   8  -5  -2   25.41    2.06
  -8   5   2   26.24    2.57
   8   5  -2   26.88    2.10
   8   5  -2   27.69    1.98
   8   5  -2   29.10    2.00
   8   5  -2   29.98    1.97
   8   5  -2   24.37    2.12
  -8   5   2   24.28    2.67
   8   5  -2   25.48    1.93
   8   5  -2   26.88    1.95
   8   5  -2   30.15    2.00
  -7  -5   2   24.78    2.37
   7  -5  -2   31.86    2.10
   7  -5  -2   27.75    2.10
   7  -5  -2   34.13    2.30
  -7  -5   2   31.44    2.72
   7  -5  -2   30.44    2.07
   7  -5  -2   30.37    2.08
   7   5  -2   30.23    2.09
   7   5  -2   31.65    2.25
   7   5  -2   32.09    2.08
   7   5  -2   25.41    2.20
  -7   5   2   31.00    2.62
   7   5  -2   29.48    2.10
   7   5  -2   29.65    2.10
   7   5  -2   27.84    2.08
  -7   5   2   24.16    2.79
   6  -5  -2   11.22    1.03
   6  -5  -2   12.36    1.08
  -6  -5   2   12.55    1.42
  -6  -5   2    9.40    1.39
  -6  -5   2   11.26    1.22
   6  -5  -2   11.22    1.00
   6   5  -2   12.86    0.97
   6   5  -2   12.39    1.07
   6   5  -2   12.88    1.02
  -6   5   2   11.69    1.13
  -6   5   2   10.86    1.54
   5  -5  -2   17.42    1.45
  -5  -5   2   20.04    1.51
   5  -5  -2   17.58    1.36
  -5  -5   2   16.19    1.63
  -5  -5   2   17.04    1.67
   5  -5  -2   19.05    1.42
   5   5  -2   20.05    1.44
   5   5  -2   19.60    1.38
   5   5  -2   20.07    1.46
  -5   5   2   19.00    1.70
  -5   5   2   16.79    1.51
  -4  -5   2    1.42    0.33
   4  -5  -2    1.33    0.32
   4  -5  -2    1.46    0.31
  -4  -5   2    0.78    0.52
   4  -5  -2    1.40    0.30
  -4  -5   2    1.14    0.41
   4   5  -2    1.78    0.32
   4   5  -2    1.22    0.31
   4   5  -2    1.22    0.37
  -4   5   2    1.58    0.22
  -4   5   2    1.84    0.74
  -4   5   2    1.13    0.37
   4   5  -2    1.59    0.40
  -3  -5   2    0.95    0.43
  -3  -5   2    0.70    0.43
   3  -5  -2    0.95    0.26
  -3  -5   2    1.17    0.45
  -3  -5   2    0.97    0.23
   3  -5  -2    1.42    0.33
   3  -5  -2    1.04    0.24
   3   5  -2    1.14    0.23
  -3   5   2    1.54    0.57
  -3   5   2    1.51    0.26
  -3   5   2    0.88    0.33
   3   5  -2    0.59    0.28
   3   5  -2    0.69    0.31
   2  -5  -2    6.80    0.61
  -2  -5   2    7.94    0.79
   2  -5  -2    5.98    0.57
  -2  -5   2    6.64    0.54
  -2  -5   2    7.19    0.71
  -2  -5   2    5.94    0.71
   2  -5  -2    6.93    0.61
  -2   5   2    6.88    0.90
  -2   5   2    5.20    0.62
  -2   5   2    7.05    0.56
   2   5  -2    6.41    0.57
   2   5  -2    7.11    0.66
   2   5  -2    5.90    0.73
   1  -5  -2   43.89    3.04
   1  -5  -2   42.46    3.05
  -1  -5   2   46.11    3.13
  -1  -5   2   49.28    3.14
  -1  -5   2   47.33    3.06
  -1  -5   2   41.69    2.99
   1  -5  -2   45.36    3.06
   1   5  -2   47.09    3.01
   1   5  -2   38.79    3.11
  -1   5   2   47.51    3.02
  -1   5   2   39.82    3.11
  -1   5   2   43.24    3.22
   0  -5   2  443.23   28.93
   0  -5  -2  443.58   28.92
   0  -5   2  452.38   28.99
   0  -5  -2  432.33   28.97
   0  -5  -2  397.67   28.92
   0  -5  -2  435.59   28.96
   0  -5   2  458.17   28.96
   0   5   2  465.09   29.10
   0   5   2  427.15   29.00
   0   5   2  444.28   28.92
   0   5  -2  450.95   28.90
   0   5  -2  386.97   29.00
  -1  -5  -2   38.91    2.92
   1  -5   2   41.28    2.73
  -1  -5  -2   39.04    2.79
   1  -5   2   41.44    2.71
   1  -5   2   39.71    2.69
   1  -5   2   40.46    2.74
  -1  -5  -2   35.67    2.77
   1   5   2   34.92    2.67
   1   5   2   40.42    2.71
  -1   5  -2   40.50    3.00
  -1   5  -2   40.97    2.99
  -1   5  -2   37.55    2.67
   1   5   2   40.37    2.68
   1   5   2   40.25    2.78
  -2  -5  -2   38.82    3.11
   2  -5   2   48.25    3.01
   2  -5   2   45.52    2.99
  -2  -5  -2   42.80    3.11
   2  -5   2   43.75    3.01
  -2  -5  -2   44.13    3.31
   2  -5   2   46.94    3.00
  -2   5  -2   40.77    3.32
   2   5   2   39.11    2.96
  -2   5  -2   44.07    3.35
  -2   5  -2   46.45    3.13
   2   5   2   41.60    3.03
   2   5   2   41.68    2.98
   2   5   2   44.65    2.98
  -3  -5  -2   25.91    2.24
   3  -5   2   28.33    2.05
   3  -5   2   28.63    2.07
  -3  -5  -2   29.97    2.50
  -3  -5  -2   29.75    2.24
   3  -5   2   31.84    2.04
   3  -5   2   28.08    2.04
  -3   5  -2   26.55    2.17
   3   5   2   28.37    2.02
  -3   5  -2   31.34    2.54
   3   5   2   28.78    2.05
   3   5   2   30.71    2.06
  -3   5  -2   29.34    2.52
   4  -5   2    0.48    0.26
   4  -5   2    1.09    0.33
   4  -5   2    0.57    0.24
  -4  -5  -2    1.37    0.66
  -4  -5  -2    0.33    0.84
   4  -5   2    0.66    0.23
  -4  -5  -2    0.92    0.60
   4   5   2    0.79    0.25
  -4   5  -2    0.59    1.00
  -4   5  -2    1.04    0.46
  -4   5  -2    0.33    0.59
   4   5   2    1.14    0.26
   4   5   2    0.41    0.31
  -5  -5  -2   10.24    1.27
  -5  -5  -2   14.96    1.39
   5  -5   2   10.48    1.02
   5  -5   2   14.68    1.06
  -5  -5  -2   15.81    1.89
  -5   5  -2   12.18    1.53
   5   5   2   12.86    1.11
  -5   5  -2   15.28    1.89
   5   5   2   13.37    1.01
   5   5   2   14.73    1.13
   6  -5   2   33.33    2.44
   6  -5   2   39.22    2.50
  -6  -5  -2   30.18    2.53
   6  -5   2   37.51    2.46
  -6  -5  -2   31.93    2.86
   6  -5   2   30.36    2.44
   6  -5   2   31.74    2.44
   6  -5   2   40.42    2.54
  -6  -5  -2   41.47    3.01
  -6  -5  -2   41.78    3.35
   6   5   2   36.50    2.47
   6   5   2   36.55    2.47
  -6   5  -2   37.82    3.25
   6   5   2   33.20    2.44
   6   5   2   37.92    2.48
   6   5   2   37.39    2.59
  -6   5  -2   38.52    3.33
   6   5   2   34.83    2.58
   6   5   2   34.61    2.47
  -6   5  -2   30.04    3.13
   7  -5   2   39.06    2.60
   7  -5   2   41.43    2.70
   7  -5   2   35.69    2.56
  -7  -5  -2   38.59    3.20
   7  -5   2   39.46    2.57
   7  -5   2   35.99    2.54
  -7  -5  -2   33.06    3.53
  -7  -5  -2   37.59    3.12
   7  -5   2   37.32    2.55
  -7  -5  -2   33.65    2.64
   7   5   2   37.98    2.72
   7   5   2   36.76    2.56
   7   5   2   39.17    2.59
  -7   5  -2   28.81    3.56
   7   5   2   35.76    2.72
   7   5   2   31.70    2.53
   7   5   2   38.55    2.57
  -7   5  -2   33.55    3.43
   7   5   2   34.67    2.53
  -7   5  -2   31.85    3.41
  -8  -5  -2   20.00    1.68
   8  -5   2   22.18    1.61
  -8  -5  -2   22.99    2.17
   8  -5   2   22.05    1.73
   8  -5   2   22.61    1.69
   8  -5   2   22.14    1.65
  -8  -5  -2   19.20    2.95
   8  -5   2   23.55    1.68
   8  -5   2   23.46    1.66
   8   5   2   21.59    1.65
  -8   5  -2   19.28    2.65
   8   5   2   21.28    1.62
   8   5   2   18.71    1.80
   8   5   2   23.22    1.66
  -8   5  -2   17.34    2.72
   8   5   2   23.65    1.62
   8   5   2   24.03    1.70
   9  -5   2   10.20    0.87
  -9  -5  -2    9.56    0.96
   9  -5   2    9.50    0.85
   9  -5   2   10.77    1.24
   9  -5   2    8.82    0.90
   9  -5   2   10.36    0.82
   9  -5   2   10.69    0.86
  -9  -5  -2    9.27    1.59
   9   5   2    8.86    0.88
   9   5   2   10.71    1.01
   9   5   2   10.72    0.95
   9   5   2    9.07    0.91
   9   5   2    9.29    0.84
  10  -5   2    0.04    0.32
  10  -5   2    0.07    0.26
 -10  -5  -2    1.10    0.43
  10  -5   2    0.44    0.26
  10  -5   2    0.92    0.40
  10   5   2    1.00    0.34
  10   5   2    0.31    0.24
  10   5   2    0.47    0.31
  10   5   2    0.54    0.27
  10   5   2   -0.36    0.38
  11  -5   2    2.09    0.40
  11  -5   2    1.97    0.32
  11  -5   2    1.71    0.29
 -11  -5  -2    1.94    0.41
  11  -5   2    2.71    0.44
  11   5   2    2.31    0.37
  11   5   2    1.42    0.36
  11   5   2    0.95    0.36
 -11   5  -2    0.93    0.68
  11   5   2    2.26    0.34
  11   5   2    2.44    0.41
  12  -5   2    7.70    0.56
 -12  -5  -2    5.05    0.58
  12  -5   2    5.81    0.59
  12  -5   2    6.19    0.54
 -12   5  -2    5.81    0.64
  12   5   2    8.00    0.58
  12   5   2    5.93    0.60
  12   5   2    6.86    0.70
  12   5   2    7.32    0.56
  13  -6  -2    3.44    0.40
  13  -6  -2    3.60    0.41
  13  -6  -2    3.56    0.42
  13   6  -2    4.97    0.67
  13   6  -2    3.89    0.46
  13   6  -2    3.71    0.42
  12  -6  -2   -0.20    0.24
  12  -6  -2    0.16    0.22
  12  -6  -2    0.01    0.22
  12  -6  -2    0.36    0.33
  12   6  -2    0.27    0.26
  12   6  -2    0.04    0.28
  12   6  -2    0.01    0.32
  12   6  -2   -0.13    0.44
  12   6  -2    0.18    0.24
  11  -6  -2    0.01    0.33
  11  -6  -2    0.71    0.36
  11  -6  -2    0.29    0.23
  11  -6  -2    0.38    0.24
  11   6  -2    0.38    0.28
  11   6  -2    0.46    0.48
  11   6  -2    0.49    0.27
  11   6  -2    0.86    0.34
  11   6  -2    0.63    0.43
 -10  -6   2    8.47    1.56
  10  -6  -2    7.84    0.73
  10  -6  -2    7.24    0.79
  10  -6  -2    7.16    0.84
  10  -6  -2    7.73    0.79
  10  -6  -2    8.18    0.92
  10   6  -2    7.47    0.80
  10   6  -2    8.47    0.99
  10   6  -2    8.50    0.79
  10   6  -2    8.67    0.84
  10   6  -2    8.53    0.91
 -10   6   2    7.25    1.65
  10   6  -2    8.25    0.85
  -9  -6   2    1.57    0.97
   9  -6  -2    0.46    0.28
   9  -6  -2    0.03    0.22
   9  -6  -2    0.04    0.34
   9  -6  -2   -0.09    0.30
   9  -6  -2   -0.24    0.62
   9  -6  -2    0.60    0.36
   9   6  -2    0.65    0.54
   9   6  -2    0.24    0.34
  -9   6   2   -0.55    1.03
   9   6  -2    1.19    0.46
   9   6  -2    0.12    0.32
   9   6  -2   -0.04    0.28
   9   6  -2   -0.21    0.31
   9   6  -2    0.75    0.45
   8  -6  -2    8.36    1.00
   8  -6  -2    7.30    0.82
   8  -6  -2    8.06    0.75
   8  -6  -2    8.11    0.96
  -8  -6   2    9.96    1.64
  -8  -6   2    7.09    1.30
   8  -6  -2    7.95    0.76
   8  -6  -2    8.34    0.80
   8  -6  -2    7.49    0.72
   8   6  -2    8.29    1.07
  -8   6   2    9.22    1.92
  -8   6   2    8.54    1.79
   8   6  -2    8.07    0.90
   8   6  -2    7.75    0.76
   8   6  -2    9.36    0.77
   8   6  -2    8.64    0.76
   8   6  -2    7.27    1.05
   8   6  -2    8.13    0.77
   8   6  -2    8.34    0.77
   7  -6  -2   37.18    2.71
   7  -6  -2   35.19    2.81
   7  -6  -2   38.86    2.71
   7  -6  -2   39.13    2.71
   7  -6  -2   42.49    2.77
   7  -6  -2   43.24    2.91
  -7  -6   2   47.04    3.35
  -7  -6   2   32.61    3.15
   7  -6  -2   42.85    2.73
   7   6  -2   39.20    2.90
   7   6  -2   37.16    2.75
   7   6  -2   39.17    2.71
  -7   6   2   32.84    2.94
   7   6  -2   39.81    2.76
   7   6  -2   43.00    2.75
   7   6  -2   38.70    2.74
   7   6  -2   39.88    2.92
  -7   6   2   44.98    3.43
  -7   6   2   35.60    3.39
   7   6  -2   40.10    2.76
   7   6  -2   39.31    2.76
   6  -6  -2    3.99    0.65
  -6  -6   2    4.41    1.01
   6  -6  -2    2.31    0.49
   6  -6  -2    3.51    0.41
  -6  -6   2    2.46    0.68
   6  -6  -2    3.09    0.40
  -6   6   2    3.47    0.72
   6   6  -2    2.04    0.44
  -6   6   2    3.01    1.14
   6   6  -2    3.69    0.45
   6   6  -2    3.50    0.53
  -6   6   2    3.81    0.99
   6   6  -2    2.81    0.44
   6   6  -2    2.79    0.59
   6   6  -2    3.42    0.46
   6   6  -2    3.54    0.63
  -5  -6   2   17.29    1.46
  -5  -6   2   17.38    1.65
   5  -6  -2   16.41    1.36
   5  -6  -2   16.80    1.31
   5  -6  -2   14.13    1.27
   5   6  -2   13.47    1.32
   5   6  -2   17.59    1.36
  -5   6   2   20.61    1.91
  -5   6   2   18.72    1.47
   5   6  -2   17.95    1.29
   5   6  -2   15.99    1.36
   4  -6  -2    2.15    0.39
   4  -6  -2    1.96    0.37
   4  -6  -2    3.11    0.50
  -4  -6   2    1.99    0.63
  -4  -6   2    3.69    0.72
  -4  -6   2    2.52    0.53
   4   6  -2    2.69    0.53
  -4   6   2    2.30    0.33
   4   6  -2    2.91    0.41
   4   6  -2    3.00    0.54
  -4   6   2    1.68    0.52
  -4   6   2    3.82    0.88
   3  -6  -2    3.79    0.52
  -3  -6   2    5.12    0.74
   3  -6  -2    4.20    0.47
  -3  -6   2    3.43    0.59
   3  -6  -2    3.56    0.51
  -3   6   2    4.58    0.90
  -3   6   2    3.91    0.56
   3   6  -2    4.37    0.59
   3   6  -2    3.72    0.55
  -3   6   2    4.14    0.42
   3   6  -2    4.46    0.55
   2  -6  -2    4.29    0.54
  -2  -6   2    5.37    0.71
  -2  -6   2    5.05    0.55
   2  -6  -2    4.21    0.52
   2  -6  -2    4.30    0.45
  -2  -6   2    4.32    0.57
   2   6  -2    4.84    0.59
   2   6  -2    3.23    0.45
  -2   6   2    4.51    0.45
  -2   6   2    2.40    0.79
   2   6  -2    3.96    0.58
  -2   6   2    3.93    0.63
  -1  -6   2   23.62    1.78
   1  -6  -2   23.68    1.71
   1  -6  -2   23.57    1.76
  -1  -6   2   26.63    1.85
  -1  -6   2   24.94    1.73
   1  -6  -2   24.23    1.76
  -1  -6   2   25.61    1.81
   1   6  -2   24.21    1.71
  -1   6   2   22.55    1.83
   1   6  -2   21.38    1.81
  -1   6   2   23.74    1.71
  -1   6   2   22.70    2.00
   0  -6  -2   18.20    1.45
   0  -6   2   16.14    1.31
   0  -6  -2   19.43    1.46
   0  -6   2   20.42    1.40
   0  -6   2   20.63    1.43
   0  -6   2   18.32    1.41
   0   6   2   18.13    1.37
   0   6  -2   20.05    1.37
   0   6   2   17.59    1.45
   1  -6   2   45.23    2.94
  -1  -6  -2   39.92    3.01
   1  -6   2   44.45    2.98
   1  -6   2   43.15    2.94
  -1  -6  -2   42.56    3.03
   1  -6   2   44.34    2.97
  -1   6  -2   38.76    3.09
   1   6   2   44.29    2.95
  -1   6  -2   40.21    2.92
  -1   6  -2   45.09    3.22
   1   6   2   41.21    3.05
  -2  -6  -2   27.13    2.26
   2  -6   2   31.14    2.16
  -2  -6  -2   33.05    2.34
   2  -6   2   30.55    2.19
  -2  -6  -2   30.11    2.48
   2  -6   2   32.15    2.17
   2  -6   2   31.29    2.16
   2   6   2   30.50    2.17
   2   6   2   32.39    2.24
  -2   6  -2   31.24    2.51
  -2   6  -2   31.88    2.36
   2   6   2   30.77    2.15
  -2   6  -2   27.87    2.12
   3  -6   2    0.08    0.19
  -3  -6  -2   -1.19    0.73
   3  -6   2   -0.08    0.48
   3  -6   2    0.14    0.21
  -3  -6  -2    0.09    0.39
  -3  -6  -2    0.49    0.39
   3  -6   2    0.16    0.19
   3   6   2   -0.02    0.28
  -3   6  -2    0.15    0.51
   3   6   2    0.14    0.27
  -3   6  -2    0.09    0.57
   3   6   2    0.18    0.25
  -3   6  -2    0.89    1.09
  -4  -6  -2    0.60    0.95
   4  -6   2    0.94    0.37
   4  -6   2    0.99    0.36
  -4  -6  -2    1.62    0.69
  -4  -6  -2   -0.07    0.60
  -4   6  -2    1.06    0.71
  -4   6  -2    0.45    0.55
   4   6   2    0.74    0.34
   4   6   2    1.20    0.32
   4   6   2    1.13    0.38
  -4   6  -2    0.11    1.21
   5  -6   2   37.75    2.50
  -5  -6  -2   31.26    2.74
   5  -6   2   34.98    2.51
   5  -6   2   34.16    2.50
   5  -6   2   38.53    2.57
  -5  -6  -2   38.54    3.27
  -5  -6  -2   39.11    2.81
   5  -6   2   37.94    2.55
   5  -6   2   37.06    2.68
   5   6   2   31.10    2.66
   5   6   2   35.10    2.51
   5   6   2   39.43    2.63
  -5   6  -2   35.86    3.37
   5   6   2   36.43    2.52
   5   6   2   33.76    2.48
   5   6   2   37.55    2.53
  -5   6  -2   34.10    2.51
   5   6   2   40.71    2.62
  -5   6  -2   32.39    3.05
   5   6   2   34.99    2.52
   6  -6   2    3.90    0.46
   6  -6   2    3.81    0.48
   6  -6   2    3.73    0.61
   6  -6   2    3.74    0.47
  -6  -6  -2    3.47    0.60
  -6  -6  -2    2.77    1.02
   6  -6   2    4.25    0.58
  -6  -6  -2    2.36    1.45
   6  -6   2    3.83    0.52
  -6  -6  -2    3.29    1.04
  -6   6  -2    3.79    0.56
   6   6   2    4.58    0.76
   6   6   2    3.30    0.44
   6   6   2    3.86    0.72
   6   6   2    4.27    0.50
   6   6   2    3.92    0.52
  -6   6  -2    2.59    1.87
   6   6   2    3.40    0.52
  -6   6  -2    3.21    1.31
   6   6   2    4.93    0.71
   6   6   2    4.32    0.50
  -6   6  -2    3.80    2.01
   7  -6   2    2.45    0.36
  -7  -6  -2    2.44    0.45
  -7  -6  -2    0.95    1.64
   7  -6   2    1.91    0.37
   7  -6   2    2.17    0.48
   7  -6   2    2.67    0.42
   7  -6   2    1.72    0.31
  -7  -6  -2    1.09    0.84
   7  -6   2    3.60    0.70
   7   6   2    2.23    0.44
   7   6   2    2.78    0.55
   7   6   2    1.96    0.36
   7   6   2    2.09    0.37
   7   6   2    2.07    0.37
   7   6   2    2.10    0.52
  -7   6  -2    1.43    1.06
   7   6   2    1.26    0.36
  -8  -6  -2   -0.16    0.36
   8  -6   2    0.95    0.42
   8  -6   2    0.89    0.69
   8  -6   2    0.44    0.35
   8  -6   2    0.53    0.34
  -8  -6  -2   -0.15    1.29
   8  -6   2    0.31    0.24
   8  -6   2   -0.31    0.36
   8   6   2   -0.12    0.32
   8   6   2    0.43    0.39
  -8   6  -2    0.05    1.10
   8   6   2    0.02    0.32
   8   6   2    0.64    0.49
   8   6   2    0.50    0.40
   8   6   2    0.35    0.31
   9  -6   2   14.17    1.13
   9  -6   2   12.19    1.39
   9  -6   2   15.49    1.15
   9  -6   2   14.82    1.14
   9  -6   2   14.21    1.10
   9  -6   2   13.09    1.11
  -9  -6  -2   14.57    1.24
   9   6   2   14.19    1.11
   9   6   2   12.42    1.07
   9   6   2   11.35    1.09
   9   6   2   13.64    1.07
   9   6   2   13.01    1.07
  -9   6  -2   10.19    2.35
  10  -6   2    0.28    0.31
  10  -6   2    0.07    0.24
 -10  -6  -2    0.15    0.36
  10  -6   2   -0.01    0.23
  10  -6   2    0.03    0.25
  10   6   2    0.06    0.25
  10   6   2    0.12    0.26
 -10   6  -2    0.31    0.65
  10   6   2    0.17    0.30
  10   6   2    0.10    0.33
  10   6   2    0.63    0.39
  11  -6   2    4.52    0.41
  11  -6   2    4.44    0.60
  11  -6   2    3.51    0.42
  11  -6   2    3.52    0.41
  11   6   2    3.85    0.53
  11   6   2    3.91    0.51
  11   6   2    3.47    0.44
  11   6   2    3.84    0.43
  11   6   2    3.48    0.43
 -11   6  -2    4.53    0.65
  12  -7  -2    1.54    0.33
  12  -7  -2    0.98    0.26
 -12  -7   2    1.01    0.41
  12  -7  -2    1.24    0.25
  12  -7  -2    1.34    0.26
  12   7  -2    1.93    0.31
  12   7  -2    0.91    0.37
  12   7  -2    0.97    0.33
  12   7  -2    1.33    0.39
  11  -7  -2    8.10    0.74
  11  -7  -2    8.00    0.72
  11  -7  -2    9.19    0.72
  11  -7  -2    7.56    0.80
  11   7  -2    8.94    0.79
  11   7  -2    8.12    0.87
  11   7  -2    8.47    0.82
  11   7  -2    7.23    0.83
  11   7  -2    8.84    0.74
  10  -7  -2    6.37    0.64
  10  -7  -2    5.78    0.62
  10  -7  -2    7.30    0.63
  10  -7  -2    6.65    0.73
  10   7  -2    5.53    0.74
  10   7  -2    6.28    0.59
  10   7  -2    6.71    0.65
  10   7  -2    6.38    0.69
  10   7  -2    5.72    0.69
  10   7  -2    6.84    0.76
   9  -7  -2   30.73    2.26
  -9  -7   2   29.47    2.71
   9  -7  -2   34.09    2.38
   9  -7  -2   31.83    2.24
   9  -7  -2   29.96    2.26
   9  -7  -2   30.39    2.26
   9   7  -2   34.13    2.33
   9   7  -2   31.11    2.28
  -9   7   2   31.43    3.32
   9   7  -2   32.26    2.27
   9   7  -2   31.41    2.26
  -9   7   2   31.96    2.32
   9   7  -2   32.17    2.34
   9   7  -2   33.98    2.47
   8  -7  -2    0.15    0.30
   8  -7  -2    0.25    0.24
   8  -7  -2    0.14    0.21
  -8  -7   2   -0.35    1.15
   8  -7  -2    0.18    0.27
   8  -7  -2   -0.04    0.42
  -8  -7   2    0.11    0.88
   8  -7  -2   -0.43    0.34
   8   7  -2    0.30    0.24
   8   7  -2   -0.01    0.30
   8   7  -2   -0.20    0.32
   8   7  -2    0.35    0.29
  -8   7   2    0.45    1.00
   8   7  -2    0.21    0.34
  -8   7   2    1.85    1.33
   8   7  -2    0.35    0.32
   8   7  -2    0.83    0.73
   8   7  -2    1.16    0.47
  -7  -7   2    6.07    1.26
   7  -7  -2    5.17    0.57
  -7  -7   2    4.60    1.30
   7  -7  -2    6.31    0.68
   7  -7  -2    6.55    0.69
   7  -7  -2    4.83    0.95
   7  -7  -2    6.50    0.64
   7  -7  -2    6.40    0.57
   7  -7  -2    6.55    0.87
  -7   7   2    8.60    1.71
   7   7  -2    5.21    0.67
   7   7  -2    5.19    0.64
   7   7  -2    4.63    0.62
   7   7  -2    5.50    0.76
   7   7  -2    6.90    0.84
   7   7  -2    5.07    0.69
   7   7  -2    5.54    0.62
  -7   7   2    7.35    1.43
   7   7  -2    6.61    0.95
   6  -7  -2    0.73    0.21
  -6  -7   2    0.21    0.85
   6  -7  -2    0.33    0.26
   6  -7  -2    0.60    0.24
  -6  -7   2    0.63    0.61
   6  -7  -2    0.53    0.31
  -6  -7   2    0.61    0.90
   6  -7  -2    0.70    0.22
   6  -7  -2    0.49    0.29
   6  -7  -2    0.27    0.42
  -6   7   2    0.22    0.47
   6   7  -2    0.19    0.30
   6   7  -2   -0.10    0.35
  -6   7   2    0.12    0.79
   6   7  -2    0.54    0.22
   6   7  -2    0.18    0.42
   6   7  -2    0.79    0.57
   6   7  -2    0.48    0.29
   6   7  -2    0.58    0.41
  -6   7   2    0.52    1.23
   6   7  -2    0.53    0.33
   6   7  -2    0.26    0.33
  -5  -7   2   57.34    3.80
  -5  -7   2   48.10    3.94
   5  -7  -2   51.00    3.56
   5  -7  -2   48.75    3.57
   5  -7  -2   49.18    3.57
   5  -7  -2   56.23    3.70
   5  -7  -2   51.09    3.56
   5  -7  -2   48.33    3.54
   5   7  -2   50.80    3.59
  -5   7   2   57.39    3.86
   5   7  -2   52.97    3.56
  -5   7   2   47.27    3.57
  -5   7   2   58.75    4.14
   5   7  -2   47.56    3.58
  -5   7   2   53.51    4.19
   5   7  -2   56.44    3.59
   5   7  -2   57.26    3.62
   5   7  -2   56.63    3.70
   5   7  -2   51.21    3.60
   4  -7  -2   32.88    2.53
  -4  -7   2   34.88    2.80
  -4  -7   2   36.86    2.77
   4  -7  -2   38.92    2.60
   4  -7  -2   36.98    2.64
  -4  -7   2   37.40    2.72
  -4   7   2   35.68    2.98
   4   7  -2   31.15    2.66
   4   7  -2   38.75    2.64
  -4   7   2   35.30    2.50
   4   7  -2   36.47    2.53
  -4   7   2   36.09    2.74
   3  -7  -2    0.05    0.31
  -3  -7   2    0.04    0.56
   3  -7  -2    0.14    0.19
  -3  -7   2   -0.15    0.45
   3  -7  -2    0.25    0.21
  -3  -7   2    0.27    0.43
  -3   7   2   -0.55    0.45
   3   7  -2    0.43    0.41
   3   7  -2   -0.27    0.21
  -3   7   2   -0.40    0.84
   3   7  -2   -0.10    0.47
  -3   7   2    0.17    0.27
  -2  -7   2    0.57    0.39
   2  -7  -2    1.30    0.31
   2  -7  -2    1.71    0.32
  -2  -7   2    1.94    0.54
   2  -7  -2    1.35    0.37
  -2  -7   2    1.23    0.35
  -2   7   2    1.46    0.32
  -2   7   2    2.52    0.91
   2   7  -2    1.49    0.30
  -2   7   2    0.78    0.47
   2   7  -2    1.54    0.45
   1  -7  -2    1.15    0.29
   1  -7  -2    0.84    0.35
  -1  -7   2    0.32    0.35
  -1  -7   2    0.68    0.31
  -1  -7   2    0.64    0.35
  -1   7   2    1.13    0.49
   1   7  -2    0.79    0.42
   1   7  -2    0.59    0.32
  -1   7   2    0.60    0.30
   0  -7  -2    6.64    0.79
   0  -7   2    6.01    0.74
   0  -7   2    6.49    0.64
   0  -7  -2    6.92    0.71
   0  -7   2    6.98    0.69
   0   7  -2    6.37    0.91
   0   7  -2    7.14    0.70
   0   7   2    7.13    0.77
   0   7   2    7.54    0.72
   1  -7   2   19.33    1.44
  -1  -7  -2   18.53    1.48
  -1  -7  -2   17.04    1.47
  -1   7  -2   17.46    1.56
  -1   7  -2   19.51    1.40
   1   7   2   17.79    1.55
   1   7   2   19.61    1.39
  -1   7  -2   20.80    1.81
   2  -7   2   22.97    1.53
  -2  -7  -2   17.35    1.58
  -2  -7  -2   20.14    1.68
  -2   7  -2   21.53    1.88
  -2   7  -2   19.12    1.66
  -2   7  -2   19.05    1.45
   2   7   2   20.64    1.48
  -3  -7  -2   19.22    1.61
   3  -7   2   21.31    1.50
  -3  -7  -2   16.06    1.69
  -3  -7  -2   19.25    1.63
   3   7   2   21.24    1.51
  -3   7  -2   22.10    1.65
  -3   7  -2   18.69    1.74
  -3   7  -2   18.66    2.07
   4  -7   2   47.60    3.17
  -4  -7  -2   45.92    3.30
   4  -7   2   43.71    3.10
   4  -7   2   41.83    3.08
   4  -7   2   48.44    3.10
  -4  -7  -2   39.84    3.29
   4  -7   2   42.87    3.07
  -4   7  -2   45.85    3.39
  -4   7  -2   45.45    3.10
   4   7   2   47.78    3.10
  -4   7  -2   43.83    3.64
   4   7   2   45.36    3.08
   4   7   2   42.13    3.09
   4   7   2   45.29    3.08
  -5  -7  -2    4.15    0.99
   5  -7   2    5.59    0.62
   5  -7   2    4.46    0.80
   5  -7   2    5.18    0.54
  -5  -7  -2    4.31    1.03
  -5  -7  -2    5.49    0.79
   5  -7   2    5.04    0.57
   5  -7   2    4.57    0.63
  -5   7  -2    4.62    0.62
   5   7   2    4.35    0.61
   5   7   2    5.21    0.64
   5   7   2    5.79    0.67
   5   7   2    5.63    0.54
  -5   7  -2    5.24    1.43
   5   7   2    5.63    0.57
   5   7   2    4.30    0.74
  -6  -7  -2    1.40    0.50
   6  -7   2    2.09    0.37
   6  -7   2    2.04    0.40
   6  -7   2    1.77    0.39
  -6  -7  -2    1.44    0.79
   6  -7   2    1.50    0.61
   6  -7   2    1.47    0.30
   6   7   2    1.82    0.30
   6   7   2    3.00    0.53
  -6   7  -2    1.60    0.36
   6   7   2    1.87    0.44
  -6   7  -2    2.10    1.07
   6   7   2    1.05    0.61
   6   7   2    1.56    0.40
   6   7   2    2.34    0.38
  -7  -7  -2   10.20    1.04
   7  -7   2   10.07    0.85
   7  -7   2   10.19    1.04
   7  -7   2   10.74    0.86
   7  -7   2   11.35    1.01
   7  -7   2   10.42    0.88
  -7  -7  -2   11.66    1.45
   7   7   2   11.24    0.92
  -7   7  -2   10.10    0.89
  -7   7  -2    7.49    1.67
   7   7   2   10.39    0.83
   7   7   2    9.95    0.93
   7   7   2    9.75    0.97
   7   7   2    9.61    0.86
   7   7   2    9.37    0.92
   7   7   2   10.00    1.01
   8  -7   2    9.75    0.90
   8  -7   2    9.04    0.96
   8  -7   2   10.69    1.04
   8  -7   2   10.61    0.82
   8  -7   2    8.27    0.83
   8  -7   2   10.79    0.90
  -8  -7  -2   10.54    1.46
  -8  -7  -2    9.56    0.88
   8   7   2    9.42    0.78
   8   7   2    9.50    0.91
   8   7   2    9.66    0.92
   8   7   2    9.03    1.02
   8   7   2    9.96    0.94
  -8   7  -2    7.45    1.68
   8   7   2    9.53    1.01
   8   7   2    9.91    0.89
   9  -7   2    3.75    0.43
  -9  -7  -2    3.49    0.56
   9  -7   2    3.61    0.58
   9  -7   2    3.70    0.57
   9  -7   2    2.82    0.50
   9  -7   2    2.76    0.47
   9   7   2    3.80    0.61
   9   7   2    2.78    0.48
   9   7   2    3.40    0.63
   9   7   2    3.73    0.48
   9   7   2    3.21    0.46
  10  -7   2   13.57    0.97
  10  -7   2   12.87    0.95
  10  -7   2   12.33    0.97
  10  -7   2   13.28    0.96
 -10  -7  -2   10.25    1.09
  10   7   2   14.87    1.16
  10   7   2   12.27    0.98
  10   7   2   13.40    0.99
  10   7   2   12.44    0.98
 -10   7  -2   10.90    1.10
 -11  -7  -2   -0.60    0.39
  11  -7   2   -0.38    0.19
  11  -7   2   -0.01    0.15
  11  -7   2    0.15    0.17
  11  -7   2   -0.03    0.15
  11   7   2    0.29    0.21
  11   7   2   -0.14    0.18
  11   7   2    0.44    0.29
 -11   7  -2    0.64    0.39
  12  -8  -2    0.80    0.27
  12  -8  -2    0.40    0.27
  12  -8  -2    1.26    0.23
 -12  -8   2    0.11    0.28
  12   8  -2    1.44    0.25
  12   8  -2    1.03    0.31
  12   8  -2    1.45    0.35
  12   8  -2    0.60    0.24
  11  -8  -2    3.11    0.41
  11  -8  -2    3.02    0.41
 -11  -8   2    2.78    0.48
  11  -8  -2    2.86    0.40
  11  -8  -2    2.72    0.40
  11   8  -2    3.00    0.51
  11   8  -2    2.89    0.56
  11   8  -2    2.60    0.45
  11   8  -2    2.59    0.43
  10  -8  -2   19.94    1.36
  10  -8  -2   18.06    1.40
  10  -8  -2   17.26    1.35
 -10  -8   2   22.02    1.59
  10   8  -2   16.49    1.53
  10   8  -2   20.54    1.41
  10   8  -2   18.67    1.43
 -10   8   2   18.50    1.36
  10   8  -2   15.81    1.37
  10   8  -2   19.19    1.35
   9  -8  -2    9.17    0.84
  -9  -8   2    9.57    0.99
   9  -8  -2   10.07    1.05
   9  -8  -2   10.85    0.89
   9  -8  -2    9.67    0.84
   9  -8  -2    9.98    0.88
   9   8  -2    8.99    0.85
   9   8  -2   10.62    0.91
   9   8  -2   10.99    0.88
  -9   8   2   10.50    1.01
   9   8  -2    8.38    0.93
   9   8  -2    9.02    0.91
  -8  -8   2    1.08    0.88
   8  -8  -2   -0.01    0.21
  -8  -8   2    0.54    0.48
   8  -8  -2    0.02    0.23
   8  -8  -2    0.30    0.34
   8  -8  -2   -0.04    0.21
   8  -8  -2    0.33    0.44
   8   8  -2    0.36    0.36
   8   8  -2    0.31    0.35
   8   8  -2    0.33    0.30
   8   8  -2    0.10    0.37
   8   8  -2    0.83    0.38
   8   8  -2   -0.45    0.74
  -8   8   2    1.81    1.07
   8   8  -2    0.29    0.26
   7  -8  -2    2.63    0.48
   7  -8  -2    1.43    0.64
  -7  -8   2    2.17    0.54
   7  -8  -2    1.93    0.43
   7  -8  -2    2.29    0.40
   7  -8  -2    2.19    0.40
   7  -8  -2    1.89    0.33
  -7  -8   2    2.48    1.14
   7   8  -2    2.26    0.39
   7   8  -2    2.15    0.45
   7   8  -2    3.03    0.45
   7   8  -2    2.34    0.44
   7   8  -2    0.77    0.53
   7   8  -2    2.06    0.55
  -7   8   2    2.44    1.12
   7   8  -2    1.33    0.73
   6  -8  -2   19.65    1.41
  -6  -8   2   15.63    1.94
   6  -8  -2   20.37    1.62
   6  -8  -2   18.82    1.42
   6  -8  -2   19.88    1.43
   6  -8  -2   19.94    1.44
   6  -8  -2   19.68    1.43
  -6  -8   2   20.94    1.99
  -6  -8   2   18.70    1.53
   6   8  -2   20.93    1.50
  -6   8   2   17.63    2.35
   6   8  -2   19.42    1.71
   6   8  -2   19.89    1.53
   6   8  -2   18.55    1.45
  -6   8   2   17.87    2.46
   6   8  -2   18.74    1.50
   6   8  -2   20.87    1.59
   6   8  -2   19.40    1.48
  -6   8   2   18.36    1.41
  -5  -8   2    9.36    1.34
  -5  -8   2    6.34    1.05
  -5  -8   2    6.04    0.85
  -5  -8   2   10.08    1.08
   5  -8  -2    8.16    0.72
   5  -8  -2    8.84    0.72
   5  -8  -2    7.85    0.81
   5  -8  -2    8.29    0.73
   5  -8  -2    8.64    0.87
   5  -8  -2    7.55    0.78
   5  -8  -2    8.83    0.72
   5   8  -2    8.51    0.81
  -5   8   2    9.53    1.43
   5   8  -2    8.07    0.76
   5   8  -2    8.62    0.74
   5   8  -2    7.33    0.88
   5   8  -2    7.59    0.80
  -5   8   2   11.26    1.94
  -5   8   2    9.90    1.22
  -5   8   2    9.43    0.75
   5   8  -2    7.91    1.03
  -5   8   2    8.84    0.71
   5   8  -2    8.83    0.83
   5   8  -2    8.30    1.05
   5   8  -2    7.59    0.81
   4  -8  -2    0.94    0.32
  -4  -8   2    0.81    0.78
   4  -8  -2    0.40    0.24
  -4  -8   2   -0.06    0.43
   4  -8  -2    0.76    0.29
   4  -8  -2    0.25    0.26
   4  -8  -2    0.40    0.19
   4  -8  -2    0.25    0.17
   4  -8  -2   -0.23    0.23
  -4  -8   2    0.94    0.39
  -4  -8   2    0.38    0.47
  -4   8   2    0.35    1.00
   4   8  -2    0.11    0.28
   4   8  -2    0.50    0.24
   4   8  -2    0.00    0.35
   4   8  -2    0.30    0.24
   4   8  -2    0.74    0.58
  -4   8   2    0.60    0.23
  -4   8   2    0.62    0.24
   4   8  -2    0.32    0.26
   4   8  -2   -0.10    0.62
  -4   8   2    0.38    0.29
   4   8  -2    0.14    0.33
  -4   8   2    0.94    0.69
   4   8  -2    0.60    0.35
  -4   8   2   -2.08    1.19
   3  -8  -2   12.74    1.08
   3  -8  -2   13.62    1.11
  -3  -8   2   18.18    1.31
   3  -8  -2   16.00    1.18
   3  -8  -2   14.32    1.28
   3  -8  -2   15.24    1.12
   3  -8  -2   14.50    1.20
  -3  -8   2   14.92    1.34
   3   8  -2   16.05    1.29
   3   8  -2   13.76    1.23
  -3   8   2   14.20    1.50
  -3   8   2   15.99    1.16
  -3   8   2   16.16    1.11
   3   8  -2   12.11    1.44
   3   8  -2   14.36    1.34
   3   8  -2   14.98    1.13
  -3   8   2   13.51    1.61
   3   8  -2   15.63    1.17
  -3   8   2   16.51    1.15
   3   8  -2   14.82    1.17
   2  -8  -2   41.07    2.89
  -2  -8   2   40.27    2.93
   2  -8  -2   42.22    2.98
  -2  -8   2   43.18    2.97
   2  -8  -2   36.57    2.93
   2  -8  -2   39.38    2.86
   2  -8  -2   43.43    2.92
   2   8  -2   41.65    2.93
  -2   8   2   42.86    2.92
  -2   8   2   41.40    2.85
   2   8  -2   42.18    2.90
  -2   8   2   39.91    2.88
   2   8  -2   48.23    3.06
   2   8  -2   39.18    3.12
  -2   8   2   42.98    3.18
   2   8  -2   43.81    2.88
   1  -8  -2    0.60    0.25
  -1  -8   2    0.76    0.30
   1  -8  -2    0.39    0.35
  -1  -8   2    0.42    0.25
   1  -8  -2    0.00    0.34
  -1   8   2    0.35    0.33
   1   8  -2   -0.28    0.22
   1   8  -2    0.57    0.28
  -1   8   2    0.60    0.23
  -1   8   2   -0.01    0.27
   1   8  -2   -0.57    0.63
   1   8  -2    0.71    0.28
  -1   8   2    0.73    0.58
   0  -8  -2    1.87    0.40
   0  -8  -2    2.59    0.44
   0  -8  -2    2.06    0.43
   0  -8   2    1.48    0.34
   0  -8   2    2.05    0.38
   0   8   2    1.75    0.36
   0   8  -2    1.39    0.32
   0   8   2    1.50    0.39
   0   8  -2    1.78    0.33
   0   8  -2    1.55    0.36
   0   8   2    1.50    0.47
   0   8  -2    1.59    0.54
   0   8   2    1.51    0.33
   1  -8   2    5.52    0.55
  -1  -8  -2    5.15    0.69
  -1  -8  -2    5.47    0.68
  -1  -8  -2    4.45    0.83
  -1  -8  -2    6.58    0.80
   1  -8   2    6.05    0.61
   1  -8   2    4.83    0.56
  -1   8  -2    5.22    0.57
   1   8   2    5.46    0.53
   1   8   2    5.17    0.73
   1   8   2    5.02    0.51
   1   8   2    5.57    0.60
  -1   8  -2    5.87    0.57
   1   8   2    5.44    0.66
  -1   8  -2    4.25    0.94
  -1   8  -2    6.83    0.76
  -1   8  -2    5.96    0.63
  -2  -8  -2   11.30    1.22
   2  -8   2   12.70    1.04
   2  -8   2   11.19    0.92
   2  -8   2   11.88    0.92
  -2  -8  -2   12.20    1.13
  -2  -8  -2   12.25    1.23
  -2   8  -2   10.85    0.96
   2   8   2   12.23    0.96
   2   8   2   10.39    1.00
  -2   8  -2   12.75    1.00
  -2   8  -2   14.24    1.05
  -2   8  -2   12.77    0.92
   2   8   2   10.61    1.01
   2   8   2   10.12    1.09
  -2   8  -2    9.72    1.33
   2   8   2   11.12    0.88
   2   8   2    9.24    0.93
  -3  -8  -2   47.74    3.27
  -3  -8  -2   47.58    3.34
   3  -8   2   44.55    3.17
   3  -8   2   50.83    3.26
   3  -8   2   45.00    3.16
  -3  -8  -2   44.36    3.35
  -3   8  -2   49.62    3.20
  -3   8  -2   45.75    3.78
  -3   8  -2   43.77    3.45
   3   8   2   47.21    3.15
   3   8   2   44.47    3.15
   3   8   2   43.40    3.23
  -3   8  -2   45.71    3.18
   3   8   2   44.10    3.13
   3   8   2   45.17    3.22
   4  -8   2    3.30    0.54
   4  -8   2    3.04    0.46
  -4  -8  -2    2.99    0.89
  -4  -8  -2    2.25    0.64
   4  -8   2    3.37    0.61
  -4  -8  -2    3.90    0.70
   4  -8   2    3.70    0.45
   4  -8   2    2.60    0.46
   4   8   2    3.27    0.46
  -4   8  -2    2.00    0.77
   4   8   2    3.14    0.49
  -4   8  -2    3.09    0.53
   4   8   2    4.19    0.59
   4   8   2    3.33    0.51
  -4   8  -2    3.28    1.00
   5  -8   2    0.40    0.24
   5  -8   2    0.02    0.52
   5  -8   2    0.46    0.26
   5  -8   2    0.55    0.34
   5  -8   2    0.39    0.31
  -5  -8  -2   -0.02    0.64
  -5  -8  -2   -0.20    0.93
   5   8   2    0.69    0.33
   5   8   2   -0.22    0.22
   5   8   2    0.49    0.27
   5   8   2    0.79    0.51
  -5   8  -2    0.83    0.44
  -5   8  -2   -0.64    1.18
   6  -8   2    2.10    0.34
   6  -8   2    2.46    0.70
  -6  -8  -2    1.48    0.55
  -6  -8  -2    3.43    1.12
   6  -8   2    2.51    0.41
   6  -8   2    2.24    0.36
   6  -8   2    1.86    0.37
   6   8   2    2.31    0.47
  -6   8  -2    2.02    0.37
   6   8   2    1.79    0.39
   6   8   2    2.29    0.45
  -6   8  -2    1.34    1.42
   6   8   2    1.75    0.43
   7  -8   2    5.18    0.71
   7  -8   2    4.25    0.55
   7  -8   2    5.36    0.87
  -7  -8  -2    3.55    1.23
   7  -8   2    5.20    0.53
  -7  -8  -2    4.04    0.76
   7  -8   2    4.84    0.52
   7   8   2    4.41    0.62
   7   8   2    4.92    0.72
   7   8   2    4.32    0.51
  -7   8  -2    5.73    0.75
   7   8   2    4.08    0.57
  -7   8  -2    3.00    1.23
   8  -8   2    0.53    0.24
   8  -8   2    0.32    0.25
   8  -8   2    0.47    0.24
   8  -8   2    0.83    0.26
  -8  -8  -2    1.15    0.48
   8   8   2    0.51    0.23
   8   8   2    0.67    0.40
   8   8   2    0.56    0.29
  -8   8  -2    0.70    0.48
   8   8   2    0.26    0.25
   9  -8   2    0.78    0.23
   9  -8   2    0.47    0.22
  -9  -8  -2    0.40    0.43
   9  -8   2    0.70    0.24
   9   8   2    0.58    0.36
   9   8   2    0.53    0.39
  -9   8  -2    0.51    0.60
   9   8   2    0.70    0.25
  10  -8   2   15.78    1.13
 -10  -8  -2   13.29    1.26
  10  -8   2   15.08    1.09
  10   8   2   16.38    1.14
  10   8   2   13.71    1.10
 -10   8  -2   14.45    1.20
  10   8   2   14.73    1.14
 -11  -9   2    4.38    0.62
  11  -9  -2    5.35    0.49
  11  -9  -2    5.83    0.59
  11  -9  -2    5.97    0.50
  11   9  -2    5.17    0.56
  11   9  -2    5.65    0.53
  11   9  -2    6.00    0.65
  11   9  -2    6.04    0.54
  10  -9  -2    8.08    0.66
 -10  -9   2    9.26    0.87
  10  -9  -2    7.83    0.75
  10  -9  -2    8.16    0.76
  10  -9  -2    7.79    0.69
  10   9  -2    7.59    0.67
  10   9  -2    9.17    0.73
  10   9  -2    9.17    0.98
  10   9  -2    6.51    0.71
 -10   9   2    7.61    0.68
  10   9  -2    8.64    0.78
   9  -9  -2   24.47    1.86
   9  -9  -2   26.88    1.82
   9  -9  -2   25.92    1.85
  -9  -9   2   25.46    1.94
   9   9  -2   23.49    1.88
  -9   9   2   26.47    1.83
   9   9  -2   26.15    1.85
   9   9  -2   25.42    1.89
   8  -9  -2   13.81    1.09
   8  -9  -2   12.62    1.07
  -8  -9   2   13.54    1.13
   8  -9  -2   11.91    1.03
   8  -9  -2   13.84    1.00
   8   9  -2   13.79    1.14
   8   9  -2   13.07    1.30
   8   9  -2   13.48    1.05
   8   9  -2   12.40    1.06
   8   9  -2   10.76    1.08
  -8   9   2   14.19    1.21
   8   9  -2   14.78    1.15
   7  -9  -2    4.81    0.53
   7  -9  -2    4.70    0.66
   7  -9  -2    5.00    0.51
  -7  -9   2    3.72    0.72
   7  -9  -2    4.89    0.55
  -7  -9   2    3.57    1.14
   7  -9  -2    5.14    0.74
   7   9  -2    5.02    0.58
   7   9  -2    5.10    0.72
   7   9  -2    4.08    0.61
  -7   9   2    5.95    1.37
   7   9  -2    5.11    0.80
  -7   9   2    4.96    0.68
   7   9  -2    4.49    0.86
   7   9  -2    4.35    0.56
  -6  -9   2    0.10    0.56
   6  -9  -2    0.02    0.22
  -6  -9   2    0.52    0.97
   6  -9  -2   -0.23    0.17
   6  -9  -2    0.15    0.30
   6  -9  -2   -0.21    0.20
   6  -9  -2   -0.29    0.57
   6  -9  -2    0.20    0.23
   6   9  -2   -0.12    0.26
   6   9  -2    0.04    0.27
  -6   9   2    0.17    1.30
   6   9  -2    0.03    0.24
   6   9  -2   -0.10    0.36
   6   9  -2    0.34    0.40
   6   9  -2   -0.64    0.74
   6   9  -2   -0.08    0.59
   6   9  -2    0.54    0.39
  -6   9   2    0.14    0.25
   6   9  -2   -0.13    0.36
   5  -9  -2   34.98    2.42
   5  -9  -2   35.34    2.56
  -5  -9   2   36.78    2.65
  -5  -9   2   32.87    2.45
   5  -9  -2   33.68    2.41
   5  -9  -2   34.63    2.44
   5  -9  -2   34.53    2.44
   5  -9  -2   35.66    2.40
   5   9  -2   33.05    2.48
   5   9  -2   34.18    2.51
   5   9  -2   34.55    2.44
  -5   9   2   33.97    2.41
  -5   9   2   33.16    2.37
   5   9  -2   38.05    2.45
  -5   9   2   32.28    3.05
   5   9  -2   32.02    2.41
   5   9  -2   36.32    2.55
   5   9  -2   33.07    2.43
  -4  -9   2   42.09    3.15
   4  -9  -2   47.71    3.23
   4  -9  -2   43.52    3.09
   4  -9  -2   47.84    3.16
   4  -9  -2   46.47    3.13
  -4  -9   2   46.33    3.30
   4  -9  -2   46.25    3.16
   4   9  -2   43.38    3.12
  -4   9   2   45.19    3.14
   4   9  -2   44.88    3.13
   4   9  -2   39.94    3.18
   4   9  -2   46.68    3.28
  -4   9   2   47.85    3.18
   4   9  -2   44.60    3.19
   4   9  -2   47.71    3.15
  -4   9   2   46.78    3.13
   4   9  -2   45.78    3.25
  -3  -9   2    5.34    0.67
  -3  -9   2    4.73    0.78
   3  -9  -2    5.59    0.58
   3  -9  -2    5.24    0.78
   3  -9  -2    5.29    0.64
   3  -9  -2    5.12    0.64
   3  -9  -2    5.11    0.82
  -3  -9   2    6.03    0.95
   3   9  -2    3.99    0.86
  -3   9   2    5.40    0.73
   3   9  -2    7.18    0.76
   3   9  -2    6.15    0.68
   3   9  -2    5.45    0.59
  -3   9   2    5.52    0.54
  -3   9   2    3.23    0.93
   3   9  -2    5.87    0.72
  -3   9   2    5.88    0.65
   3   9  -2    5.06    0.66
  -2  -9   2   68.76    5.01
   2  -9  -2   71.09    4.98
   2  -9  -2   70.68    5.07
   2  -9  -2   74.01    5.00
   2  -9  -2   76.62    5.08
   2  -9  -2   72.25    4.98
   2   9  -2   77.67    5.00
  -2   9   2   80.30    5.04
  -2   9   2   73.01    4.97
   2   9  -2   73.58    4.98
   2   9  -2   78.43    5.04
  -2   9   2   73.85    5.00
   2   9  -2   69.07    5.03
   2   9  -2   76.20    5.11
   2   9  -2   69.00    4.98
   1  -9  -2   27.51    2.17
   1  -9  -2   28.88    2.05
   1  -9  -2   27.74    2.01
   1  -9  -2   28.60    2.17
  -1  -9   2   29.08    2.05
  -1  -9   2   32.35    2.17
   1  -9  -2   29.30    2.04
  -1   9   2   29.15    2.02
   1   9  -2   25.42    2.12
   1   9  -2   29.68    2.08
   1   9  -2   30.86    2.12
  -1   9   2   28.20    2.04
  -1   9   2   25.66    2.37
   1   9  -2   24.33    2.33
   1   9  -2   31.27    2.05
   1   9  -2   30.64    2.13
   1   9  -2   26.73    2.02
  -1   9   2   27.94    2.01
  -1   9   2   29.06    2.07
   0  -9  -2    0.89    0.34
   0  -9   2    1.92    0.39
   0  -9  -2    1.07    0.38
   0  -9  -2    1.88    0.35
   0  -9   2    1.85    0.40
   0  -9  -2    0.71    0.51
   0  -9   2    1.73    0.32
   0   9   2    0.80    0.54
   0   9   2    1.42    0.26
   0   9   2    1.32    0.28
   0   9   2    1.89    0.33
   0   9  -2    2.18    0.38
   0   9  -2    0.89    0.65
   0   9   2    1.92    0.45
   0   9  -2    0.37    0.43
   0   9  -2    1.43    0.40
   0   9  -2    1.99    0.39
   1  -9   2   16.95    1.31
  -1  -9  -2   16.86    1.34
  -1  -9  -2   17.70    1.38
   1  -9   2   17.34    1.41
   1  -9   2   16.02    1.29
  -1  -9  -2   15.72    1.43
  -1  -9  -2   17.90    1.45
  -1   9  -2   18.35    1.42
   1   9   2   18.36    1.32
  -1   9  -2   15.34    1.82
  -1   9  -2   20.92    1.42
   1   9   2   17.41    1.30
   1   9   2   15.50    1.30
  -1   9  -2   17.42    1.33
   1   9   2   15.29    1.38
   1   9   2   15.07    1.53
  -1   9  -2   19.68    1.35
  -2  -9  -2   24.43    1.88
   2  -9   2   27.54    1.94
   2  -9   2   25.61    1.87
  -2  -9  -2   25.05    1.86
  -2  -9  -2   28.54    2.14
   2  -9   2   25.15    1.87
   2   9   2   25.49    1.84
   2   9   2   24.67    1.81
  -2   9  -2   25.66    1.82
   2   9   2   26.09    1.84
  -2   9  -2   25.97    1.86
  -2   9  -2   25.45    1.86
   2   9   2   23.06    1.86
   3  -9   2   13.63    1.08
  -3  -9  -2   13.55    1.48
   3  -9   2   13.34    1.03
  -3  -9  -2   12.76    1.13
   3  -9   2   12.27    1.18
  -3   9  -2   12.66    1.08
  -3   9  -2   13.28    1.02
   3   9   2   12.90    1.09
  -3   9  -2   13.15    1.06
   3   9   2   11.98    0.99
   3   9   2   12.93    1.02
   3   9   2   12.61    1.17
  -4  -9  -2    6.91    1.03
   4  -9   2    6.91    0.68
   4  -9   2    6.02    0.72
   4  -9   2    5.07    0.86
   4  -9   2    5.51    0.61
   4  -9   2    5.23    0.67
  -4  -9  -2    6.08    0.98
  -4   9  -2    2.90    1.57
   4   9   2    5.73    0.69
   4   9   2    5.55    0.61
  -4   9  -2    5.91    0.86
   4   9   2    6.69    1.00
   4   9   2    5.26    0.64
   4   9   2    6.28    0.61
  -5  -9  -2    6.84    0.82
  -5  -9  -2    7.61    1.17
   5  -9   2    6.77    0.67
   5  -9   2    5.84    0.63
   5  -9   2    6.97    0.97
   5  -9   2    6.27    0.67
   5  -9   2    7.72    0.66
   5   9   2    6.61    0.67
   5   9   2    6.74    1.05
  -5   9  -2    6.97    0.89
   5   9   2    8.69    0.80
  -5   9  -2    5.48    1.37
   5   9   2    6.49    0.72
   6  -9   2    7.30    0.70
  -6  -9  -2    6.69    0.98
  -6  -9  -2    4.24    1.20
   6  -9   2    5.99    0.66
   6  -9   2    8.02    0.65
   6  -9   2    6.50    0.87
   6  -9   2    7.34    0.65
   6   9   2    7.29    0.84
   6   9   2    7.29    0.80
   6   9   2    7.05    0.76
  -6   9  -2    6.83    0.73
   6   9   2    5.36    0.85
  -7  -9  -2    1.04    0.58
   7  -9   2    0.22    0.22
   7  -9   2    0.95    0.25
   7  -9   2    0.26    0.23
   7  -9   2    0.41    0.37
   7   9   2    0.24    0.24
   7   9   2    0.51    0.43
   7   9   2    0.43    0.28
  -7   9  -2    0.61    0.29
   8  -9   2    7.67    0.76
  -8  -9  -2    9.03    0.88
   8  -9   2   10.40    0.75
   8   9   2    8.15    0.78
   8   9   2    9.58    0.91
  -8   9  -2    9.58    1.08
  -8   9  -2    9.37    0.77
   8   9   2   10.02    0.75
   9  -9   2    8.50    0.68
   9  -9   2    7.68    0.63
  -9  -9  -2    8.34    0.78
  -9   9  -2    8.69    0.81
   9   9   2    7.42    0.68
   9   9   2    9.34    0.89
   9   9   2    7.43    0.74
 -10 -10   2    0.61    0.29
  10 -10  -2    0.51    0.28
  10 -10  -2    0.48    0.17
  10  10  -2    0.41    0.29
  10  10  -2    0.53    0.23
  10  10  -2    0.31    0.27
  10  10  -2    0.76    0.24
 -10  10   2    0.48    0.21
  -9 -10   2    0.73    0.45
   9 -10  -2    1.02    0.20
   9 -10  -2    1.10    0.25
   9 -10  -2    1.31    0.25
   9 -10  -2   -0.16    0.32
   9  10  -2    0.81    0.36
  -9  10   2    0.97    0.29
   9  10  -2    0.29    0.41
   9  10  -2    0.58    0.37
   9  10  -2    1.22    0.28
  -8 -10   2    1.50    0.40
   8 -10  -2    1.76    0.31
   8 -10  -2    1.24    0.29
   8 -10  -2    1.63    0.38
   8 -10  -2    1.77    0.29
   8  10  -2    1.32    0.32
   8  10  -2    2.06    0.38
   8  10  -2    1.73    0.43
   8  10  -2    1.11    0.59
   8  10  -2    1.08    0.56
  -8  10   2    2.06    0.35
   7 -10  -2   65.79    4.65
   7 -10  -2   68.45    4.62
   7 -10  -2   72.47    4.65
   7 -10  -2   73.48    4.68
  -7 -10   2   70.76    4.67
   7  10  -2   69.74    4.77
   7  10  -2   67.27    4.75
  -7  10   2   63.37    4.66
   7  10  -2   69.16    4.68
   7  10  -2   65.64    4.70
   6 -10  -2   26.08    1.67
   6 -10  -2   20.85    1.62
  -6 -10   2   21.31    1.64
   6 -10  -2   23.00    1.62
   6 -10  -2   22.01    1.84
   6 -10  -2   23.55    1.61
   6  10  -2   20.95    1.62
   6  10  -2   23.37    1.64
   6  10  -2   20.82    1.64
   6  10  -2   22.25    1.71
  -6  10   2   24.79    1.63
   6  10  -2   21.47    1.79
   6  10  -2   22.43    1.62
  -6  10   2   18.51    1.66
   5 -10  -2    6.05    0.79
  -5 -10   2    6.51    0.68
  -5 -10   2    6.92    0.90
  -5 -10   2    5.43    0.90
   5 -10  -2    6.53    0.63
   5 -10  -2    6.58    0.64
   5  10  -2    6.14    0.76
  -5  10   2    6.02    0.59
   5  10  -2    6.21    0.75
   5  10  -2    6.17    0.94
   5  10  -2    6.19    0.67
   5  10  -2    6.41    0.64
   5  10  -2    3.81    0.79
  -5  10   2    6.68    0.63
  -5  10   2    5.13    0.73
  -4 -10   2    4.00    0.59
   4 -10  -2    3.70    0.53
   4 -10  -2    4.93    0.64
   4 -10  -2    4.65    0.85
  -4 -10   2    4.80    0.66
  -4 -10   2    3.91    0.85
   4  10  -2    5.14    0.66
  -4  10   2    5.76    0.89
   4  10  -2    4.61    0.58
  -4  10   2    4.68    0.56
   4  10  -2    4.42    0.59
   4  10  -2    5.08    0.73
   4  10  -2    4.66    0.57
  -4  10   2    5.28    0.61
  -3 -10   2    1.09    0.36
  -3 -10   2    1.33    0.43
  -3 -10   2    1.31    0.68
   3 -10  -2    1.14    0.27
   3 -10  -2    1.95    0.57
   3 -10  -2    1.68    0.32
   3  10  -2    1.15    0.33
   3  10  -2    0.95    0.38
  -3  10   2    1.40    0.50
   3  10  -2    1.39    0.37
   3  10  -2    0.46    0.64
  -3  10   2    1.35    0.30
   3  10  -2    0.66    0.55
  -3  10   2    1.69    0.57
  -3  10   2    1.71    0.44
   2 -10  -2   50.56    3.23
   2 -10  -2   44.27    3.13
  -2 -10   2   46.50    3.24
  -2 -10   2   42.49    3.12
   2 -10  -2   45.06    3.10
   2  10  -2   44.33    3.16
   2  10  -2   45.18    3.18
   2  10  -2   43.19    3.07
  -2  10   2   44.14    3.09
  -2  10   2   42.47    3.13
   2  10  -2   44.79    3.21
  -2  10   2   46.61    3.14
   2  10  -2   43.94    3.13
  -2  10   2   44.96    3.12
  -1 -10   2   14.87    1.36
  -1 -10   2   14.87    1.21
   1 -10  -2   17.41    1.34
   1 -10  -2   17.24    1.28
   1 -10  -2   15.54    1.19
  -1 -10   2   13.03    1.20
  -1  10   2   15.82    1.34
   1  10  -2   14.69    1.16
  -1  10   2   16.72    1.26
  -1  10   2   15.38    1.18
   1  10  -2   15.62    1.32
  -1  10   2   15.41    1.21
   1  10  -2   16.29    1.29
   1  10  -2   15.30    1.20
  -1  10   2   15.32    1.15
   1  10  -2   14.60    1.26
   0 -10  -2    3.92    0.53
   0 -10   2    2.61    0.62
   0 -10  -2    3.79    0.56
   0 -10  -2    3.90    0.74
   0 -10   2    3.61    0.66
   0 -10   2    3.34    0.51
   0  10  -2    3.54    0.56
   0  10  -2    4.25    0.59
   0  10  -2    3.94    0.51
   0  10   2    4.25    0.52
   0  10   2    2.80    0.55
   0  10  -2    4.28    0.60
   0  10   2    4.37    0.49
   0  10   2    3.38    0.57
  -1 -10  -2   57.37    3.81
  -1 -10  -2   54.51    3.68
   1 -10   2   53.73    3.68
   1 -10   2   51.67    3.71
  -1 -10  -2   49.48    3.66
   1  10   2   55.62    3.67
  -1  10  -2   52.35    3.69
  -1  10  -2   54.35    3.67
  -1  10  -2   53.84    3.67
   1  10   2   51.20    3.69
   1  10   2   55.19    3.65
   1  10   2   48.12    3.69
  -1  10  -2   54.45    3.69
  -2 -10  -2   10.20    0.94
  -2 -10  -2   10.89    1.23
   2 -10   2    8.33    0.96
  -2 -10  -2    8.96    0.85
   2 -10   2    9.14    0.78
   2 -10   2    8.05    0.76
   2  10   2    7.27    0.74
   2  10   2    8.00    0.86
   2  10   2    8.30    0.77
  -2  10  -2    8.86    0.83
  -2  10  -2    9.07    0.77
   2  10   2    7.52    0.96
  -2  10  -2    8.96    0.85
  -3 -10  -2    0.18    0.53
  -3 -10  -2    0.17    0.40
   3 -10   2    0.08    0.37
  -3 -10  -2    0.04    0.34
   3 -10   2    0.23    0.23
   3 -10   2   -0.10    0.34
   3  10   2   -0.15    0.25
  -3  10  -2    0.94    0.43
   3  10   2    0.21    0.24
   3  10   2   -0.63    0.26
  -3  10  -2   -0.03    0.37
   3  10   2    0.05    0.38
  -3  10  -2    0.07    0.30
  -4 -10  -2    1.26    0.35
   4 -10   2    1.00    0.49
   4 -10   2    1.32    0.29
   4 -10   2    1.14    0.28
  -4 -10  -2   -0.60    0.77
  -4 -10  -2    0.96    0.41
   4  10   2    0.80    0.28
  -4  10  -2    1.57    0.45
   4  10   2    0.71    0.37
   4  10   2    0.51    0.54
   4  10   2    0.97    0.28
  -4  10  -2    0.82    0.33
   5 -10   2    0.43    0.35
  -5 -10  -2    0.52    0.39
   5 -10   2    0.59    0.31
   5 -10   2    0.87    0.27
  -5 -10  -2    0.87    0.33
   5  10   2    0.07    0.33
  -5  10  -2    0.26    0.40
   5  10   2    0.72    0.29
   5  10   2    0.53    0.41
  -6 -10  -2   23.38    1.89
   6 -10   2   21.83    1.75
   6 -10   2   26.29    1.75
  -6 -10  -2   27.45    1.83
   6  10   2   26.84    1.78
   6  10   2   22.96    1.75
  -6  10  -2   24.07    1.78
  -7 -10  -2   42.43    3.02
   7 -10   2   38.57    2.93
   7 -10   2   44.38    2.92
  -7 -10  -2   46.80    2.98
   7  10   2   43.35    2.97
  -7  10  -2   46.41    3.06
  -7  10  -2   39.01    2.93
   8 -10   2    0.20    0.16
  -8 -10  -2   -0.42    0.34
   8 -10   2   -0.18    0.19
  -8 -10  -2    0.05    0.27
   8  10   2    0.10    0.25
   8  10   2    0.23    0.22
  -8  10  -2   -0.50    0.51
  -8  10  -2    0.25    0.22
  -9 -10  -2   18.77    1.40
  -9  10  -2   19.47    1.43
   9  10   2   20.92    1.39
   9 -11  -2    0.68    0.19
   9 -11  -2    0.93    0.20
   9 -11  -2    0.44    0.18
  -9 -11   2    0.23    0.29
  -9  11   2    0.53    0.31
   9  11  -2    0.31    0.26
   9  11  -2    0.56    0.23
   9  11  -2    0.77    0.31
   8 -11  -2    4.81    0.55
  -8 -11   2    3.62    0.56
   8 -11  -2    3.19    0.40
   8 -11  -2    4.54    0.43
  -8  11   2    3.61    0.62
   8  11  -2    3.56    0.69
   8  11  -2    3.29    0.45
   8  11  -2    3.07    0.44
   7 -11  -2    2.60    0.38
   7 -11  -2    2.42    0.40
   7 -11  -2    2.17    0.37
  -7 -11   2    2.29    0.47
   7  11  -2    2.55    0.43
   7  11  -2    1.87    0.33
   7  11  -2    1.47    0.45
  -7  11   2    2.31    0.45
   6 -11  -2    0.63    0.24
   6 -11  -2    0.92    0.26
  -6 -11   2    0.63    0.32
   6  11  -2    0.82    0.31
   6  11  -2   -0.25    0.59
   6  11  -2    1.04    0.29
   6  11  -2    1.28    0.46
  -6  11   2    0.63    0.38
  -6  11   2    0.47    0.29
   6  11  -2    0.79    0.28
   6  11  -2    0.05    0.39
  -5 -11   2    0.58    0.30
   5 -11  -2    0.26    0.24
   5 -11  -2    0.62    0.25
   5  11  -2    0.96    0.47
   5  11  -2   -0.03    0.60
  -5  11   2    0.03    0.39
   5  11  -2   -0.05    0.28
   5  11  -2    0.57    0.32
  -5  11   2    0.51    0.30
   5  11  -2    0.65    0.29
  -5  11   2   -0.64    0.33
   4 -11  -2    2.96    0.76
   4 -11  -2    3.06    0.46
  -4 -11   2    2.21    0.39
   4 -11  -2    2.57    0.42
   4  11  -2    1.92    0.52
  -4  11   2    2.79    0.43
   4  11  -2    2.35    0.47
   4  11  -2    2.01    0.39
   4  11  -2    2.66    0.44
  -4  11   2    2.49    0.46
  -4  11   2    3.38    0.56
   4  11  -2    3.12    0.54
   3 -11  -2    0.57    0.57
   3 -11  -2    0.41    0.26
  -3 -11   2    0.17    0.27
   3 -11  -2    0.27    0.31
   3  11  -2    0.51    0.34
  -3  11   2    0.22    0.26
  -3  11   2    0.83    0.31
   3  11  -2    0.71    0.46
   3  11  -2    0.24    0.28
   3  11  -2    0.74    0.32
  -3  11   2    0.46    0.35
  -3  11   2    0.12    0.54
  -2 -11   2    4.42    0.60
   2 -11  -2    4.78    0.56
   2 -11  -2    5.81    0.89
   2 -11  -2    5.59    0.66
  -2 -11   2    3.60    0.73
  -2 -11   2    5.64    0.71
   2  11  -2    5.08    0.76
   2  11  -2    3.23    0.57
  -2  11   2    3.92    0.68
   2  11  -2    5.61    0.67
  -2  11   2    4.76    0.78
  -2  11   2    4.24    0.53
  -2  11   2    4.68    0.63
   2  11  -2    4.67    0.69
  -1 -11   2    0.89    0.83
   1 -11  -2    1.92    0.41
   1 -11  -2    2.90    0.50
  -1 -11   2    2.68    0.47
  -1 -11   2    1.61    0.43
   1 -11  -2    2.13    0.66
   1  11  -2    2.51    0.44
  -1  11   2    1.83    0.35
   1  11  -2    2.74    0.47
   1  11  -2    2.88    0.53
   1  11  -2    2.54    0.41
  -1  11   2    3.17    0.52
  -1  11   2    2.71    0.42
  -1  11   2    2.46    0.41
   0 -11   2    6.03    0.65
   0 -11  -2    6.97    0.67
   0 -11  -2    6.32    0.79
   0 -11   2    5.97    0.63
   0 -11  -2    6.40    0.67
   0  11   2    5.37    0.88
   0  11  -2    5.50    0.69
   0  11  -2    5.17    0.87
   0  11  -2    6.22    0.77
   0  11   2    5.47    0.61
   0  11   2    6.34    0.59
   0  11  -2    7.03    0.82
   0  11   2    5.55    0.65
  -1 -11  -2    0.88    0.49
   1 -11   2    0.20    0.36
  -1 -11  -2    1.63    0.44
   1 -11   2    0.74    0.27
  -1 -11  -2    0.75    0.28
  -1  11  -2    0.08    0.55
  -1  11  -2    0.69    0.44
   1  11   2    1.39    0.46
   1  11   2    1.34    0.44
   1  11   2    0.95    0.26
  -1  11  -2    0.43    0.29
  -1  11  -2    1.12    0.36
   1  11   2    1.03    0.29
   2 -11   2    5.03    0.66
  -2 -11  -2    5.79    0.64
   2 -11   2    5.00    0.57
  -2 -11  -2    5.86    0.84
  -2 -11  -2    5.82    0.77
   2  11   2    5.05    0.69
   2  11   2    5.42    0.73
  -2  11  -2    5.43    0.65
  -2  11  -2    5.99    0.78
   2  11   2    4.75    0.59
   2  11   2    6.08    0.71
  -2  11  -2    6.50    0.73
  -3 -11  -2    4.04    0.53
   3 -11   2    3.85    0.45
  -3 -11  -2    3.51    0.54
   3 -11   2    2.96    0.46
   3  11   2    3.39    0.58
   3  11   2    2.38    0.46
   3  11   2    3.94    0.50
   3  11   2    3.54    0.59
  -3  11  -2    3.24    0.51
  -3  11  -2    3.93    0.47
  -3  11  -2    2.40    0.42
   4 -11   2    0.55    0.25
   4 -11   2    0.54    0.31
  -4 -11  -2    0.96    0.35
  -4 -11  -2    0.88    0.32
   4  11   2    0.92    0.35
   4  11   2    0.49    0.36
  -4  11  -2    0.66    0.31
  -4  11  -2    0.55    0.29
   4  11   2    1.05    0.44
  -5 -11  -2   -0.30    0.41
   5 -11   2    0.15    0.21
  -5 -11  -2   -0.12    0.33
   5 -11   2    0.06    0.19
   5  11   2    0.02    0.21
  -5  11  -2    0.57    0.28
   5  11   2    0.29    0.34
   5  11   2    0.39    0.39
  -6 -11  -2    2.73    0.48
   6 -11   2    2.04    0.31
  -6 -11  -2    3.13    0.50
  -6  11  -2    3.38    0.46
   6  11   2    2.60    0.48
   6  11   2    3.08    0.52
  -7 -11  -2    2.67    0.44
   7 -11   2    2.14    0.37
  -7 -11  -2    2.40    0.40
  -7  11  -2    1.84    0.45
   7  11   2    2.03    0.34
   7  11   2    2.68    0.46
  -7  11  -2    3.03    0.38
   7 -12  -2   10.76    0.86
  -7 -12   2   12.87    0.92
   7  12  -2   11.79    0.90
  -7  12   2   11.42    0.90
  -6 -12   2    5.59    0.63
   6 -12  -2    7.20    0.58
   6 -12  -2    6.07    0.66
  -6  12   2    6.23    0.62
   6  12  -2    6.99    0.60
   6  12  -2    6.40    0.56
  -6  12   2    5.63    0.56
  -5 -12   2    2.24    0.40
  -5 -12   2    2.96    0.46
   5 -12  -2    2.99    0.42
   5 -12  -2    3.40    0.43
  -5  12   2    3.31    0.48
  -5  12   2    2.67    0.48
   5  12  -2    2.64    0.45
  -5  12   2    3.05    0.45
   5  12  -2    2.09    0.47
   5  12  -2    3.45    0.44
  -4 -12   2   -0.01    0.26
  -4 -12   2   -0.14    0.23
   4 -12  -2   -0.01    0.21
   4 -12  -2    0.01    0.24
   4  12  -2    0.37    0.38
   4  12  -2    0.12    0.31
   4  12  -2    1.14    0.64
  -4  12   2    1.06    0.44
  -4  12   2    0.58    0.31
   4  12  -2    0.93    0.30
  -4  12   2    0.39    0.35
  -3 -12   2    5.93    0.67
   3 -12  -2    5.81    0.58
  -3 -12   2    4.85    0.71
   3 -12  -2    5.67    0.58
   3  12  -2    4.84    0.64
   3  12  -2    5.74    0.71
   3  12  -2    4.60    0.86
  -3  12   2    5.20    0.59
  -3  12   2    7.04    0.65
   3  12  -2    6.18    0.69
  -3  12   2    4.52    0.56
   2 -12  -2    6.34    0.60
  -2 -12   2    4.60    0.62
  -2 -12   2    5.99    0.58
   2 -12  -2    6.58    0.61
   2  12  -2    6.78    0.58
   2  12  -2    4.70    0.61
  -2  12   2    5.41    0.68
   2  12  -2    6.31    0.73
  -2  12   2    6.75    0.77
  -2  12   2    4.96    0.67
   2  12  -2    5.59    0.66
  -2  12   2    5.30    0.62
   1 -12  -2    1.54    0.42
  -1 -12   2    0.79    0.35
   1 -12  -2    1.12    0.35
   1  12  -2    0.58    0.41
   1  12  -2    1.09    0.36
   1  12  -2    1.15    0.47
  -1  12   2    0.31    0.59
  -1  12   2    1.66    0.40
  -1  12   2    3.07    0.68
   1  12  -2    0.78    0.28
  -1  12   2    1.69    0.44
   0 -12  -2   18.81    1.45
   0 -12   2   19.05    1.45
   0 -12  -2   22.09    1.51
   0  12  -2   20.54    1.44
   0  12  -2   18.63    1.46
   0  12  -2   17.50    1.48
   0  12   2   19.39    1.48
   0  12  -2   18.04    1.58
   0  12   2   17.89    1.44
   0  12   2   21.97    1.45
   0  12   2   22.13    1.61
  -1 -12  -2    1.85    0.33
   1 -12   2    1.53    0.36
  -1 -12  -2    2.34    0.43
  -1  12  -2    2.14    0.47
   1  12   2    1.84    0.43
   1  12   2    2.43    0.40
   1  12   2    1.66    0.37
   1  12   2    1.32    0.48
  -1  12  -2    1.70    0.39
  -1  12  -2    1.42    0.45
  -2 -12  -2    2.24    0.43
  -2 -12  -2    2.67    0.44
   2 -12   2    1.62    0.36
   2  12   2    2.54    0.41
   2  12   2    2.26    0.39
  -2  12  -2    1.92    0.44
   2  12   2    1.58    0.63
  -2  12  -2    2.24    0.51
   2  12   2    2.39    0.36
  -3 -12  -2    0.05    0.28
   3 -12   2    0.10    0.28
  -3 -12  -2    0.66    0.26
  -3  12  -2    0.14    0.29
   3  12   2   -0.10    0.40
   3  12   2   -0.09    0.25
   3  12   2    0.24    0.38
  -3  12  -2   -0.25    0.26
   3  12   2    0.47    0.24
  -3  12  -2    0.43    0.26
  -4 -12  -2    0.45    0.34
   4 -12   2    0.46    0.21
  -4 -12  -2    0.24    0.29
   4  12   2    0.12    0.22
   4  12   2    0.01    0.22
  -4  12  -2    0.32    0.26
  -5 -12  -2    9.54    0.75
   5 -12   2    7.41    0.72
  -5 -12  -2   10.34    0.83
   5  12   2    8.66    0.73
  -5  12  -2    9.62    0.75
  -6 -12  -2    1.19    0.27
  -6 -12  -2    0.97    0.30
   6 -12   2    1.88    0.32
   6  12   2    1.76    0.31
  -6  12  -2    1.45    0.26
   5 -13  -2    0.01    0.16
   5 -13  -2   -0.21    0.17
  -5 -13   2    0.42    0.24
  -5  13   2    0.59    0.33
  -5  13   2   -0.07    0.21
  -5  13   2   -0.13    0.22
   5  13  -2    0.18    0.22
   5  13  -2    0.07    0.21
   5  13  -2    0.34    0.32
  -4 -13   2    7.29    0.61
   4 -13  -2    6.56    0.57
   4 -13  -2    7.07    0.63
   4  13  -2    5.48    0.59
   4  13  -2    6.73    0.63
  -4  13   2    5.26    0.55
   4  13  -2    5.62    0.66
  -4  13   2    6.39    0.59
  -4  13   2    7.23    0.58
  -3 -13   2    0.42    0.33
   3 -13  -2   -0.09    0.19
   3 -13  -2   -0.12    0.32
   3  13  -2    0.03    0.20
  -3  13   2    0.25    0.24
  -3  13   2   -0.19    0.26
   3  13  -2    0.18    0.27
   3  13  -2    0.38    0.30
  -3  13   2    0.21    0.24
  -2 -13   2   15.25    1.05
   2 -13  -2   13.54    1.03
   2  13  -2   11.72    1.05
  -2  13   2   14.88    1.06
  -2  13   2   13.04    1.06
   2  13  -2   12.74    1.08
  -2  13   2   14.42    1.04
   1 -13  -2    0.43    0.26
   1 -13  -2    0.27    0.21
  -1 -13   2    0.27    0.21
  -1  13   2   -0.03    0.24
   1  13  -2    0.11    0.27
   1  13  -2   -0.79    0.39
  -1  13   2    0.20    0.28
   0 -13   2    1.12    0.24
   0 -13  -2    1.39    0.29
   0 -13  -2    0.47    0.23
   0  13   2    1.28    0.32
   0  13   2    0.80    0.27
   0  13  -2    1.04    0.40
   0  13  -2    0.29    0.31
   0  13  -2    0.64    0.25
  -1 -13  -2    2.15    0.38
   1 -13   2    2.00    0.37
  -1 -13  -2    2.09    0.35
   1  13   2    2.08    0.45
  -1  13  -2    1.85    0.38
  -1  13  -2    2.21    0.35
  -1  13  -2    2.18    0.39
   1  13   2    1.90    0.32
   1  13   2    1.96    0.31
   2 -13   2    4.28    0.56
  -2 -13  -2    5.04    0.57
  -2 -13  -2    3.94    0.46
  -2  13  -2    3.73    0.45
   2  13   2    4.26    0.50
  -2  13  -2    3.92    0.58
  -2  13  -2    4.07    0.50
   2  13   2    4.43    0.46
  -3 -13  -2   11.30    0.84
  -3 -13  -2   11.86    0.88
   3 -13   2   12.15    0.89
   3  13   2    9.32    0.82
  -3  13  -2   11.49    0.90
   3  13   2   11.30    0.82
   3  13   2    9.96    0.82
  -3  13  -2   10.58    0.84
  -4 -13  -2    9.54    0.73
   4 -13   2    9.88    0.74
   4  13   2    8.74    0.73
  -4  13  -2   10.17    0.74
  14   0  -3    0.06    0.25
  14   0  -3    0.20    0.33
  14   0  -3   -0.52    0.34
  14   0  -3   -0.01    0.21
  13   0  -3    0.29    0.38
  13   0  -3   -0.13    0.35
  13   0  -3   -0.08    0.27
  13   0  -3   -0.03    0.24
  12   0  -3    0.26    0.25
  12   0  -3    0.50    0.30
  12   0  -3    0.08    0.39
  12   0  -3    0.06    0.31
  12   0  -3    0.03    0.47
  12   0  -3    0.11    0.34
  11   0  -3    0.11    0.44
 -11   0   3    0.56    1.79
  11   0  -3    0.08    0.26
  11   0  -3   -0.27    0.23
  11   0  -3    0.08    0.27
  11   0  -3   -0.31    0.21
  11   0  -3    0.22    0.58
  11   0  -3   -0.08    0.22
  10   0  -3   -0.14    0.20
  10   0  -3    0.43    0.55
 -10   0   3   -0.26    1.01
  10   0  -3   -0.42    0.23
  10   0  -3    0.04    0.42
  10   0  -3    0.18    0.44
  10   0  -3    0.06    0.22
 -10   0   3    1.44    1.04
  10   0  -3    0.18    0.26
  10   0  -3   -0.03    0.20
   9   0  -3    0.31    0.35
   9   0  -3    0.48    0.31
   9   0  -3    0.24    0.31
   9   0  -3   -0.34    0.20
  -9   0   3   -1.30    0.68
   9   0  -3    0.31    0.23
  -9   0   3   -0.22    0.78
   9   0  -3    0.37    0.23
   8   0  -3   -0.07    0.17
  -8   0   3   -0.63    0.59
   8   0  -3   -0.03    0.29
  -8   0   3   -0.51    0.66
  -8   0   3   -0.08    0.46
   8   0  -3    0.33    0.27
   7   0  -3   -0.13    0.21
   7   0  -3   -0.48    0.30
  -7   0   3    0.16    0.49
   7   0  -3   -0.25    0.22
  -7   0   3    0.04    0.26
   7   0  -3    0.42    0.24
   6   0  -3   -0.20    0.26
   6   0  -3    0.18    0.18
   6   0  -3    0.16    0.21
   6   0  -3   -0.07    0.19
   6   0  -3    0.06    0.18
   5   0  -3    0.03    0.18
   5   0  -3   -0.16    0.15
   5   0  -3    0.09    0.15
   5   0  -3    0.26    0.20
   5   0  -3   -0.04    0.12
   5   0  -3   -0.08    0.15
   4   0  -3    0.00    0.15
   4   0  -3   -0.06    0.21
   4   0  -3    0.10    0.14
   4   0  -3    0.00    0.14
   4   0  -3    0.05    0.15
   4   0  -3    0.08    0.17
   3   0  -3   -0.03    0.11
   3   0  -3    0.05    0.13
   3   0  -3   -0.10    0.11
   3   0  -3    0.08    0.21
  -2   0   3    0.06    0.19
   2   0  -3    0.02    0.07
  -2   0   3    0.10    0.08
   2   0  -3    0.09    0.21
  -2   0   3   -0.10    0.20
   1   0  -3    0.07    0.09
  -1   0   3   -0.04    0.10
   1   0  -3    0.11    0.13
  -1   0   3    0.01    0.11
   0   0  -3   -0.35    0.36
   0   0  -3   -0.08    0.21
   0   0   3   -0.05    0.16
   0   0  -3   -0.05    0.25
   0   0  -3    0.18    0.13
   0   0   3    0.03    0.11
   1   0   3    0.11    0.18
  -1   0  -3   -0.15    0.39
  -1   0  -3   -0.05    0.20
  -1   0  -3   -0.15    0.56
   1   0   3    0.03    0.11
   1   0   3   -0.01    0.19
  -1   0  -3    0.11    0.13
  -2   0  -3   -0.08    0.10
   2   0   3    0.06    0.19
   2   0   3   -0.03    0.17
  -2   0  -3   -0.28    0.24
  -2   0  -3   -0.22    0.41
   2   0   3    0.27    0.16
  -2   0  -3   -0.11    0.53
   2   0   3   -0.02    0.16
   3   0   3   -0.01    0.22
  -3   0  -3    0.54    0.45
   3   0   3    0.19    0.13
  -3   0  -3    0.15    0.61
   3   0   3    0.04    0.19
  -3   0  -3    0.24    0.34
  -4   0  -3   -0.16    0.35
   4   0   3   -0.16    0.23
  -4   0  -3    0.23    0.55
  -4   0  -3    0.52    0.73
   4   0   3    0.05    0.26
   4   0   3   -0.03    0.13
   5   0   3    0.15    0.27
  -5   0  -3    0.06    0.46
   5   0   3    0.05    0.23
  -5   0  -3    0.00    0.41
   5   0   3    0.41    0.30
  -5   0  -3   -0.31    0.83
  -6   0  -3   -0.44    0.49
   6   0   3   -0.07    0.25
  -6   0  -3    0.33    0.51
  -6   0  -3   -0.31    1.04
   6   0   3   -0.17    0.27
   6   0   3    0.00    0.30
   7   0   3    0.33    0.35
  -7   0  -3   -0.18    0.53
  -7   0  -3    0.39    0.72
   7   0   3   -0.08    0.17
  -7   0  -3    2.14    1.38
   7   0   3    0.06    0.21
   7   0   3    0.13    0.31
   7   0   3   -0.06    0.43
   7   0   3    0.28    0.35
   7   0   3    0.11    0.19
   7   0   3   -0.24    0.21
   8   0   3    0.09    0.53
  -8   0  -3   -0.01    1.68
   8   0   3   -0.10    0.25
   8   0   3   -0.59    0.40
   8   0   3   -0.21    0.24
   8   0   3   -0.30    0.27
   8   0   3    0.87    0.47
  -8   0  -3    0.14    0.88
   8   0   3    0.06    0.23
   8   0   3    0.02    0.21
   9   0   3    0.52    0.38
   9   0   3   -0.05    0.29
   9   0   3   -0.13    0.21
   9   0   3    0.33    0.53
   9   0   3    0.04    0.35
   9   0   3   -0.58    0.36
  10   0   3   -0.18    0.30
  10   0   3   -0.02    0.25
  10   0   3    0.10    0.37
  10   0   3   -0.19    0.21
  10   0   3   -0.49    0.56
  10   0   3    0.13    0.28
  11   0   3    0.17    0.30
  11   0   3   -0.55    0.37
  11   0   3   -0.27    0.34
  11   0   3   -0.22    0.20
  11   0   3    0.07    0.29
  12   0   3   -0.07    0.18
  12   0   3    0.15    0.32
  12   0   3    0.04    0.24
  12   0   3    0.41    0.21
  12   0   3    0.51    0.27
  14  -1  -3    0.45    0.25
  14  -1  -3    0.26    0.30
  14  -1  -3    0.50    0.26
  14  -1  -3    0.47    0.23
  14   1  -3    0.85    0.30
  14   1  -3    0.94    0.28
  14   1  -3    1.22    0.29
  14   1  -3    0.43    0.27
  14   1  -3    0.49    0.19
  13  -1  -3   19.70    1.44
  13  -1  -3   19.40    1.41
  13  -1  -3   16.35    1.38
  13  -1  -3   19.76    1.46
  13   1  -3   18.85    1.41
  13   1  -3   20.29    1.39
  13   1  -3   17.18    1.40
  13   1  -3   19.26    1.46
  13   1  -3   21.01    1.43
  12  -1  -3   15.79    1.50
  12  -1  -3   14.52    1.22
  12  -1  -3   16.47    1.21
  12  -1  -3   15.16    1.23
  12   1  -3   17.77    1.30
  12   1  -3   15.02    1.20
  12   1  -3   15.89    1.21
  12   1  -3   17.15    1.29
  12   1  -3   16.14    1.24
  11  -1  -3   10.12    0.99
  11  -1  -3   11.35    0.90
  11  -1  -3   11.53    0.95
  11  -1  -3   12.12    1.05
  11  -1  -3   11.07    1.23
  11   1  -3   11.50    0.95
  11   1  -3   10.78    1.14
  11   1  -3   10.23    0.89
  11   1  -3   10.96    1.00
  11   1  -3   11.53    1.08
  11   1  -3   11.31    0.94
  11   1  -3   10.19    0.90
  10  -1  -3    1.93    0.61
  10  -1  -3    0.81    0.27
  10  -1  -3    2.41    0.34
  10  -1  -3    1.62    0.31
 -10  -1   3    0.95    0.98
 -10  -1   3    2.56    1.15
  10  -1  -3    1.73    0.32
  10   1  -3    1.88    0.33
  10   1  -3    1.35    0.29
 -10   1   3    1.74    0.90
  10   1  -3    1.78    0.48
  10   1  -3    0.95    0.53
 -10   1   3    1.39    0.86
  10   1  -3    1.95    0.31
  10   1  -3    1.77    0.38
  10   1  -3    0.09    0.47
  10   1  -3    1.14    0.39
 -10   1   3    1.47    1.09
   9  -1  -3   12.46    1.01
   9  -1  -3   12.61    0.99
   9  -1  -3   11.93    0.95
   9  -1  -3    9.93    1.04
  -9  -1   3   14.20    1.47
   9  -1  -3   12.47    1.05
   9  -1  -3   13.08    1.04
   9  -1  -3   11.02    1.05
  -9   1   3   13.37    1.55
   9   1  -3   13.16    1.06
   9   1  -3   12.07    1.03
   9   1  -3   14.90    1.11
   9   1  -3   12.25    0.96
   9   1  -3   13.78    1.08
  -9   1   3   14.49    1.80
  -9   1   3   11.22    1.32
   9   1  -3   12.58    1.03
  -8  -1   3   65.47    4.45
   8  -1  -3   59.36    4.31
   8  -1  -3   57.59    4.30
  -8  -1   3   58.23    4.63
  -8   1   3   60.25    4.72
   8   1  -3   70.07    4.38
   8   1  -3   69.46    4.37
  -8   1   3   63.39    4.38
   8   1  -3   62.92    4.31
   7  -1  -3   16.32    1.24
   7  -1  -3   16.08    1.19
  -7  -1   3   15.20    1.50
   7  -1  -3   15.73    1.19
   7  -1  -3   14.32    1.18
   7  -1  -3   15.43    1.28
  -7  -1   3   15.15    1.25
   7   1  -3   18.01    1.24
   7   1  -3   17.01    1.24
  -7   1   3   14.56    1.25
   7   1  -3   16.92    1.24
  -7   1   3   15.78    1.22
   6  -1  -3    0.63    0.19
  -6  -1   3    0.11    0.48
   6  -1  -3    0.32    0.24
   6  -1  -3    0.50    0.20
   6  -1  -3    0.39    0.19
   6  -1  -3    0.62    0.22
  -6  -1   3    0.49    0.19
  -6  -1   3    0.82    0.18
   6   1  -3    0.47    0.19
  -6   1   3    0.72    0.12
   6   1  -3    0.72    0.22
  -6   1   3    0.69    0.24
   6   1  -3    0.43    0.24
  -6   1   3    1.05    0.22
   6   1  -3    0.26    0.28
   6   1  -3    0.79    0.20
   5  -1  -3   80.80    5.47
   5  -1  -3   88.02    5.54
  -5  -1   3   78.47    5.60
   5  -1  -3   88.68    5.47
   5  -1  -3   78.45    5.46
   5   1  -3   78.95    5.46
  -5   1   3   84.67    5.55
   5   1  -3   81.06    5.49
   5   1  -3   76.49    5.48
   5   1  -3   80.73    5.50
   4  -1  -3   26.27    1.72
   4  -1  -3   24.54    1.73
   4  -1  -3   24.62    1.74
   4  -1  -3   26.54    1.77
   4   1  -3   23.35    1.71
   4   1  -3   23.52    1.74
   4   1  -3   26.42    1.73
   4   1  -3   25.17    1.75
   3  -1  -3  212.37   13.33
   3  -1  -3  210.25   13.34
   3  -1  -3  182.43   13.29
   3  -1  -3  201.66   13.29
   3  -1  -3  197.71   13.31
   3   1  -3  197.28   13.32
   3   1  -3  202.40   13.29
  -2  -1   3   74.80    5.34
  -2  -1   3   76.82    5.28
  -2  -1   3   75.18    5.25
   2  -1  -3   79.77    5.26
   2  -1  -3   81.15    5.29
  -2   1   3   81.64    5.26
  -2   1   3   73.68    5.31
   2   1  -3   76.85    5.28
  -2   1   3   81.85    5.24
   2   1  -3   77.96    5.22
   2   1  -3   86.28    5.30
  -1  -1   3   66.78    4.48
   1  -1  -3   66.02    4.45
  -1  -1   3   61.65    4.47
   1  -1  -3   66.19    4.48
  -1  -1   3   67.64    4.44
  -1   1   3   67.29    4.44
  -1   1   3   68.74    4.43
   0  -1  -3  454.15   27.06
   0  -1  -3  388.65   27.08
   0  -1  -3  458.41   27.13
   0  -1   3  394.75   27.07
   0  -1  -3  396.70   27.16
   0  -1   3  388.16   27.07
   0  -1   3  398.50   27.06
   0   1   3  395.80   27.05
   0   1  -3  455.32   27.17
   0   1  -3  382.54   27.05
   0   1  -3  384.02   27.13
   0   1   3  406.85   27.07
   1  -1   3    6.98    0.61
  -1  -1  -3    6.05    0.66
   1  -1   3    7.34    0.60
  -1  -1  -3    8.03    0.55
  -1  -1  -3    7.03    0.95
   1  -1   3    6.39    0.60
  -1   1  -3    7.37    0.73
   1   1   3    6.63    0.62
  -1   1  -3    8.64    0.60
  -1   1  -3    8.51    0.89
  -1   1  -3    7.98    0.88
   1   1   3    6.98    0.59
   1   1   3    7.16    0.58
   2  -1   3   52.27    3.66
   2  -1   3   51.34    3.61
  -2  -1  -3   47.63    3.73
   2  -1   3   54.48    3.66
   2  -1   3   49.78    3.65
  -2  -1  -3   57.05    3.90
   2   1   3   53.23    3.68
  -2   1  -3   57.44    3.78
   2   1   3   55.12    3.61
   2   1   3   53.76    3.61
  -2   1  -3   59.21    3.88
   2   1   3   57.62    3.66
   3  -1   3  117.51    8.39
  -3  -1  -3  135.36    8.65
  -3  -1  -3  132.21    8.52
   3  -1   3  117.13    8.34
   3  -1   3  124.87    8.39
   3   1   3  131.93    8.39
  -3   1  -3  120.22    8.51
  -3   1  -3  123.17    8.56
   3   1   3  121.73    8.35
  -3   1  -3  131.64    8.59
   4  -1   3    0.08    0.15
  -4  -1  -3   -0.07    0.33
  -4  -1  -3   -0.47    0.31
   4  -1   3   -0.31    0.24
  -4  -1  -3    0.63    0.78
   4  -1   3    0.06    0.23
   4   1   3    0.07    0.20
   4   1   3   -0.11    0.24
  -4   1  -3   -0.51    0.56
   4   1   3   -0.14    0.25
  -4   1  -3   -0.29    0.58
  -4   1  -3   -0.38    0.70
  -5  -1  -3    1.99    0.58
  -5  -1  -3    3.31    0.62
  -5  -1  -3    3.06    1.03
   5  -1   3    2.20    0.35
   5  -1   3    3.36    0.47
   5  -1   3    2.78    0.38
  -5   1  -3    2.01    0.62
   5   1   3    2.68    0.46
   5   1   3    2.36    0.36
  -5   1  -3    2.43    0.93
  -5   1  -3    2.90    0.66
   5   1   3    2.22    0.41
  -6  -1  -3   38.43    3.29
   6  -1   3   36.97    2.73
  -6  -1  -3   41.64    3.07
  -6  -1  -3   38.14    2.93
   6  -1   3   40.29    2.71
   6  -1   3   36.00    2.73
  -6   1  -3   36.98    3.22
   6   1   3   36.28    2.71
  -6   1  -3   39.69    3.13
  -6   1  -3   44.40    3.13
   6   1   3   37.36    2.73
  -7  -1  -3   10.07    1.42
   7  -1   3    8.46    0.90
   7  -1   3    9.36    0.95
   7  -1   3    8.96    0.74
   7  -1   3    9.52    0.77
   7  -1   3    9.79    0.76
   7  -1   3    8.70    0.83
   7  -1   3    8.11    0.76
   7  -1   3    8.04    0.88
  -7  -1  -3   11.07    2.13
   7  -1   3   10.21    0.94
   7   1   3    8.62    0.85
   7   1   3   10.78    0.77
   7   1   3   10.45    0.86
  -7   1  -3   10.87    1.51
   7   1   3    9.22    0.75
   7   1   3    8.71    0.91
   7   1   3    8.38    0.83
  -7   1  -3    9.07    1.27
   7   1   3    7.28    0.88
  -7   1  -3   12.39    1.82
   7   1   3    9.91    0.86
   8  -1   3   78.39    5.26
   8  -1   3   84.29    5.37
   8  -1   3   79.94    5.27
   8  -1   3   76.19    5.25
  -8  -1  -3   79.62    5.80
   8  -1   3   81.22    5.26
  -8  -1  -3   78.00    6.15
   8  -1   3   81.93    5.36
   8  -1   3   82.54    5.38
   8  -1   3   77.71    5.24
  -8   1  -3   66.76    5.31
   8   1   3   73.45    5.24
   8   1   3   72.64    5.39
   8   1   3   70.20    5.25
   8   1   3   78.46    5.25
  -8   1  -3   77.58    6.09
   8   1   3   81.71    5.40
   8   1   3   74.21    5.25
  -8   1  -3   84.96    5.93
   8   1   3   79.23    5.27
   9  -1   3    6.86    0.66
   9  -1   3    7.25    0.71
   9  -1   3    7.26    0.69
   9  -1   3    6.30    0.85
   9  -1   3    7.85    0.69
   9  -1   3    6.41    0.63
   9  -1   3    8.31    1.02
   9   1   3    6.91    0.66
  -9   1  -3    7.13    0.96
   9   1   3    6.62    0.69
   9   1   3    6.46    0.69
   9   1   3    7.05    0.80
   9   1   3    7.21    0.72
   9   1   3    6.11    0.67
  10  -1   3    0.20    0.22
  10  -1   3   -0.31    0.29
  10  -1   3    0.70    0.28
  10  -1   3    0.58    0.56
 -10  -1  -3    2.22    1.73
  10  -1   3   -0.01    0.26
  10  -1   3   -0.24    0.27
  10   1   3    0.16    0.22
  10   1   3   -0.25    0.26
  10   1   3    0.17    0.24
  10   1   3   -0.27    0.28
  10   1   3    0.49    0.27
  10   1   3    0.43    0.42
  11  -1   3    0.42    0.31
  11  -1   3    1.29    0.26
  11  -1   3    1.08    0.32
  11  -1   3    0.73    0.28
  11  -1   3    0.68    0.28
  11   1   3    0.80    0.27
  11   1   3    0.76    0.29
  11   1   3    1.33    0.33
  11   1   3    0.75    0.25
  11   1   3    1.17    0.26
  12  -1   3    2.12    0.37
  12  -1   3    3.33    0.41
  12  -1   3    2.58    0.43
  12  -1   3    2.45    0.41
  12  -1   3    2.74    0.39
  12   1   3    2.75    0.43
  12   1   3    3.30    0.36
  12   1   3    3.15    0.47
  12   1   3    3.74    0.41
  12   1   3    3.11    0.43
  14  -2  -3    2.01    0.34
  14  -2  -3    2.18    0.38
  14  -2  -3    2.05    0.38
  14   2  -3    1.87    0.31
  14   2  -3    2.20    0.38
  14   2  -3    2.30    0.39
  14   2  -3    1.77    0.44
  13  -2  -3    6.31    0.66
  13  -2  -3    6.47    0.73
  13  -2  -3    7.40    0.68
  13  -2  -3    6.49    0.73
  13   2  -3    7.63    0.71
  13   2  -3    6.81    0.66
  13   2  -3    6.75    0.81
  13   2  -3    6.26    0.85
  13   2  -3    6.10    0.65
  12  -2  -3    5.70    0.62
  12  -2  -3    5.99    0.81
  12  -2  -3    4.65    0.58
  12  -2  -3    5.41    0.57
  12  -2  -3    5.07    0.61
  12   2  -3    5.63    0.57
  12   2  -3    5.22    0.74
  12   2  -3    5.63    0.72
  12   2  -3    4.86    0.62
  12   2  -3    3.00    0.82
  12   2  -3    4.77    0.66
  11  -2  -3   19.21    1.53
  11  -2  -3   18.64    1.44
  11  -2  -3   17.84    1.40
  11  -2  -3   21.22    1.42
  11  -2  -3   19.78    1.41
  11  -2  -3   18.89    1.44
  11   2  -3   17.38    1.62
  11   2  -3   18.43    1.43
  11   2  -3   20.22    1.42
 -11   2   3   19.82    2.59
  11   2  -3   15.53    1.39
  11   2  -3   18.09    1.40
  11   2  -3   18.03    1.40
  10  -2  -3   56.13    3.90
 -10  -2   3   54.45    4.45
  10  -2  -3   60.82    4.01
  10  -2  -3   55.22    3.90
  10  -2  -3   52.77    3.91
  10  -2  -3   56.18    3.91
  10  -2  -3   58.42    3.92
 -10  -2   3   61.47    4.52
  10   2  -3   59.54    3.94
  10   2  -3   49.75    4.07
  10   2  -3   55.28    3.91
  10   2  -3   59.68    3.93
 -10   2   3   60.02    4.61
 -10   2   3   63.07    4.37
  10   2  -3   60.10    3.93
  10   2  -3   55.52    4.08
  10   2  -3   55.66    3.89
  10   2  -3   57.58    4.03
 -10   2   3   62.77    4.77
   9  -2  -3   12.37    0.96
  -9  -2   3   12.04    1.55
   9  -2  -3   11.22    0.97
   9  -2  -3   10.51    0.88
  -9  -2   3   11.92    1.55
   9  -2  -3   11.71    0.99
   9  -2  -3   10.46    0.88
   9  -2  -3   10.98    0.98
  -9   2   3   11.56    1.57
   9   2  -3   11.81    1.10
   9   2  -3   11.77    0.99
   9   2  -3   11.24    0.90
  -9   2   3   13.07    2.25
   9   2  -3   11.44    0.90
   9   2  -3   11.49    1.08
   9   2  -3   11.42    0.90
  -9   2   3   13.25    1.37
   9   2  -3   11.32    0.98
  -8  -2   3    1.26    0.71
  -8  -2   3    1.83    0.66
   8  -2  -3    2.45    0.43
   8  -2  -3    1.61    0.37
   8  -2  -3    2.93    0.53
   8   2  -3    2.94    0.51
   8   2  -3    1.63    0.41
   8   2  -3    2.19    0.46
  -8   2   3    3.62    0.70
   7  -2  -3    6.75    0.74
   7  -2  -3    5.90    0.74
  -7  -2   3    6.65    1.12
   7  -2  -3    6.45    0.69
  -7  -2   3    6.04    0.90
   7  -2  -3    6.69    0.65
  -7   2   3    6.94    0.83
   7   2  -3    7.17    0.68
  -7   2   3    6.87    0.67
   7   2  -3    6.84    0.68
   7   2  -3    6.19    0.68
  -6  -2   3   26.60    2.01
   6  -2  -3   27.29    1.85
   6  -2  -3   26.91    1.90
   6  -2  -3   23.04    1.84
  -6  -2   3   25.93    1.93
   6  -2  -3   24.97    1.79
  -6   2   3   23.44    1.87
   6   2  -3   23.55    1.84
   6   2  -3   24.39    1.78
  -6   2   3   26.95    1.89
   6   2  -3   28.77    1.84
   6   2  -3   26.80    1.87
   6   2  -3   28.34    1.84
   5  -2  -3    6.26    0.50
  -5  -2   3    5.82    0.66
   5  -2  -3    6.06    0.50
  -5  -2   3    5.86    0.56
  -5  -2   3    5.16    0.74
   5  -2  -3    7.08    0.60
   5  -2  -3    6.38    0.58
   5   2  -3    5.87    0.59
  -5   2   3    6.30    0.50
   5   2  -3    6.30    0.58
  -5   2   3    6.16    0.53
   5   2  -3    6.19    0.56
   5   2  -3    7.02    0.60
  -5   2   3    5.94    0.62
   4  -2  -3   31.26    2.02
  -4  -2   3   27.31    2.04
   4  -2  -3   30.15    1.96
  -4  -2   3   28.39    2.03
   4  -2  -3   29.07    1.93
  -4  -2   3   25.89    1.97
   4  -2  -3   28.29    1.99
  -4   2   3   28.46    1.95
   4   2  -3   26.15    1.95
  -4   2   3   27.24    1.94
  -4   2   3   28.45    2.05
   4   2  -3   31.73    2.01
  -3  -2   3  267.41   18.89
  -3  -2   3  272.44   18.91
   3  -2  -3  274.47   18.88
   3  -2  -3  290.09   18.90
  -3  -2   3  299.60   18.93
  -3   2   3  287.49   18.88
   3   2  -3  291.26   18.91
  -3   2   3  294.02   18.92
   3   2  -3  296.11   18.92
  -3   2   3  274.41   18.96
  -3   2   3  287.32   18.86
  -2  -2   3   74.43    5.35
   2  -2  -3   77.52    5.36
   2  -2  -3   79.70    5.32
   2  -2  -3   80.72    5.34
  -2   2   3   76.26    5.39
  -2   2   3   86.00    5.28
  -2   2   3   78.09    5.34
   2   2  -3   85.10    5.37
   2   2  -3   78.95    5.36
  -1  -2   3   32.95    2.28
  -1  -2   3   30.87    2.32
   1  -2  -3   31.11    2.27
  -1  -2   3   31.78    2.32
   1  -2  -3   36.17    2.29
   1  -2  -3   33.65    2.28
  -1   2   3   33.84    2.29
   1   2  -3   33.57    2.30
  -1   2   3   32.18    2.31
  -1   2   3   34.60    2.22
   0  -2   3   43.69    3.01
   0  -2  -3   43.17    3.15
   0  -2   3   42.61    3.02
   0  -2   3   39.57    3.02
   0  -2  -3   39.70    3.04
   0   2  -3   47.96    3.13
   0   2   3   45.35    3.04
   0   2   3   46.79    2.98
   0   2  -3   42.02    2.99
   0   2  -3   43.51    3.14
   0   2   3   47.55    3.04
   0   2  -3   49.46    3.04
  -1  -2  -3   72.97    4.85
   1  -2   3   71.53    4.64
   1  -2   3   69.46    4.64
  -1  -2  -3   65.37    4.68
   1  -2   3   65.29    4.64
  -1   2  -3   69.97    4.77
   1   2   3   62.65    4.60
   1   2   3   70.11    4.63
  -1   2  -3   69.64    4.64
   1   2   3   68.46    4.60
   1   2   3   69.55    4.67
  -1   2  -3   65.61    4.67
  -1   2  -3   74.25    4.79
   2  -2   3    0.17    0.16
  -2  -2  -3    0.17    0.40
  -2  -2  -3    0.16    0.27
   2  -2   3    0.07    0.17
  -2  -2  -3   -1.02    0.54
   2  -2   3    0.01    0.10
   2  -2   3    0.22    0.21
  -2  -2  -3    0.28    0.27
   2   2   3    0.02    0.11
   2   2   3    0.06    0.17
  -2   2  -3    0.21    0.39
   2   2   3   -0.42    0.21
  -2   2  -3    0.08    0.52
  -2   2  -3    0.08    0.20
   2   2   3    0.07    0.09
  -2   2  -3   -0.12    0.52
  -3  -2  -3   49.06    3.66
   3  -2   3   50.85    3.33
  -3  -2  -3   44.75    3.44
   3  -2   3   45.34    3.31
   3  -2   3   45.51    3.27
   3   2   3   44.84    3.30
   3   2   3   53.36    3.32
  -3   2  -3   51.12    3.57
  -3   2  -3   51.66    3.58
  -3   2  -3   49.06    3.52
   4  -2   3   60.69    4.02
   4  -2   3   58.87    3.97
   4  -2   3   55.38    4.01
  -4  -2  -3   65.01    4.13
  -4  -2  -3   50.08    4.15
  -4  -2  -3   65.75    4.44
  -4   2  -3   60.40    4.31
   4   2   3   51.04    3.99
   4   2   3   58.39    4.01
  -4   2  -3   61.20    4.29
  -4   2  -3   61.29    4.35
   5  -2   3   30.92    2.13
  -5  -2  -3   28.88    2.68
   5  -2   3   31.14    2.15
   5  -2   3   29.49    2.10
  -5  -2  -3   31.14    2.40
   5   2   3   27.57    2.13
  -5   2  -3   28.17    2.56
  -5   2  -3   27.24    2.45
  -5   2  -3   32.50    2.49
   5   2   3   29.89    2.15
  -6  -2  -3    1.19    0.64
  -6  -2  -3    0.13    1.20
   6  -2   3    1.19    0.31
   6  -2   3    0.67    0.24
   6  -2   3    0.46    0.34
  -6   2  -3    0.83    1.09
   6   2   3    0.59    0.34
   6   2   3    0.69    0.38
  -6   2  -3    1.23    0.74
  -6   2  -3    0.04    0.82
   7  -2   3    3.72    0.48
   7  -2   3    3.80    0.69
   7  -2   3    2.80    0.58
   7  -2   3    3.51    0.58
   7  -2   3    3.44    0.46
   7  -2   3    3.59    0.52
  -7  -2  -3    2.93    1.53
   7  -2   3    3.08    0.39
   7  -2   3    3.57    0.46
   7  -2   3    4.02    0.51
  -7  -2  -3    3.66    0.92
   7   2   3    3.17    0.57
   7   2   3    3.28    0.52
   7   2   3    3.98    0.55
   7   2   3    3.57    0.51
  -7   2  -3    5.59    1.11
  -7   2  -3    3.92    1.57
   7   2   3    4.10    0.52
  -7   2  -3    2.95    0.94
   7   2   3    4.18    0.48
   7   2   3    4.21    0.59
   7   2   3    3.38    0.42
   8  -2   3    0.16    0.24
   8  -2   3   -0.09    0.24
   8  -2   3    0.15    0.27
   8  -2   3    0.14    0.56
   8  -2   3    0.68    0.35
  -8  -2  -3    0.55    1.79
   8  -2   3    0.09    0.42
   8  -2   3    0.33    0.30
   8  -2   3    0.01    0.29
  -8   2  -3    0.78    1.74
   8   2   3    0.16    0.22
   8   2   3    0.14    0.21
   8   2   3    0.54    0.53
   8   2   3    0.36    0.26
  -8   2  -3    0.06    1.21
   8   2   3    0.22    0.23
   8   2   3    0.22    0.27
   8   2   3   -0.03    0.36
  -8   2  -3    0.82    1.11
   9  -2   3   51.47    3.54
   9  -2   3   49.95    3.49
   9  -2   3   50.50    3.51
   9  -2   3   49.46    3.48
  -9  -2  -3   44.98    3.93
   9  -2   3   51.64    3.50
   9  -2   3   53.64    3.60
   9   2   3   49.06    3.50
   9   2   3   52.71    3.52
  -9   2  -3   51.37    3.62
   9   2   3   51.74    3.48
   9   2   3   49.30    3.49
   9   2   3   51.13    3.49
   9   2   3   53.99    3.64
  10  -2   3    0.09    0.27
  10  -2   3   -0.03    0.20
  10  -2   3    0.08    0.37
  10  -2   3   -0.34    0.54
  10  -2   3    0.25    0.28
  10  -2   3    0.11    0.22
 -10  -2  -3    0.65    1.69
  10   2   3    0.22    0.25
  10   2   3   -0.12    0.33
  10   2   3    0.23    0.38
  10   2   3    0.29    0.41
  10   2   3    0.18    0.30
  10   2   3   -0.25    0.30
 -10   2  -3    0.68    0.58
  11  -2   3   13.17    0.93
  11  -2   3   11.18    0.94
  11  -2   3   10.82    0.98
  11  -2   3   12.89    0.97
  11  -2   3   14.19    1.05
  11   2   3   12.00    1.04
  11   2   3   11.85    0.98
  11   2   3   13.14    1.02
  11   2   3   13.44    0.97
  11   2   3   10.57    0.98
  12  -2   3    0.57    0.33
  12  -2   3    0.62    0.25
  12  -2   3    0.21    0.34
  12  -2   3    0.41    0.16
 -12  -2  -3   -0.15    0.39
  12  -2   3    0.58    0.21
  12   2   3    0.58    0.23
  12   2   3    0.17    0.23
  12   2   3   -0.01    0.38
  12   2   3    0.39    0.28
  14  -3  -3   -0.07    0.21
  14  -3  -3    0.27    0.21
  14  -3  -3   -0.09    0.22
  14   3  -3    0.56    0.29
  14   3  -3   -0.05    0.25
  14   3  -3    0.18    0.20
  14   3  -3   -0.08    0.25
  13  -3  -3    0.82    0.33
  13  -3  -3    0.43    0.25
  13  -3  -3    0.64    0.26
  13  -3  -3    0.43    0.21
  13   3  -3    0.29    0.30
  13   3  -3    0.00    0.40
  13   3  -3   -0.14    0.23
  13   3  -3    0.09    0.27
  12  -3  -3   -0.15    0.25
  12  -3  -3    0.52    0.81
  12  -3  -3   -0.15    0.25
  12  -3  -3   -0.13    0.28
  12  -3  -3   -0.06    0.35
  12  -3  -3   -0.15    0.35
  12   3  -3    0.24    0.30
  12   3  -3   -0.05    0.24
  12   3  -3   -0.15    0.29
  12   3  -3    1.27    0.98
  12   3  -3    0.42    0.29
  11  -3  -3   49.83    3.40
  11  -3  -3   49.39    3.44
  11  -3  -3   50.97    3.40
 -11  -3   3   41.62    3.88
  11  -3  -3   52.52    3.52
  11  -3  -3   49.44    3.41
  11  -3  -3   48.11    3.39
 -11   3   3   45.29    4.09
  11   3  -3   49.35    3.40
  11   3  -3   49.48    3.40
  11   3  -3   44.97    3.37
  11   3  -3   53.03    3.43
  11   3  -3   53.46    3.46
 -10  -3   3    0.30    1.15
  10  -3  -3    0.23    0.34
  10  -3  -3    0.09    0.19
  10  -3  -3   -0.20    0.25
  10  -3  -3   -0.11    0.25
  10  -3  -3   -0.08    0.31
  10  -3  -3   -0.34    0.57
 -10   3   3   -0.97    0.99
  10   3  -3    0.11    0.25
  10   3  -3    0.18    0.27
  10   3  -3   -0.19    0.27
  10   3  -3    0.02    0.32
  10   3  -3   -0.04    0.26
 -10   3   3    0.23    1.38
  10   3  -3   -0.71    0.59
   9  -3  -3   42.89    3.19
   9  -3  -3   44.83    3.22
   9  -3  -3   47.42    3.31
  -9  -3   3   50.53    3.71
   9  -3  -3   47.83    3.20
  -9  -3   3   48.53    3.81
   9  -3  -3   52.40    3.44
   9  -3  -3   46.32    3.21
   9  -3  -3   46.30    3.20
   9   3  -3   47.28    3.22
   9   3  -3   45.14    3.20
   9   3  -3   48.64    3.22
   9   3  -3   52.56    3.41
   9   3  -3   40.21    3.18
   9   3  -3   50.90    3.39
  -9   3   3   43.76    3.52
  -9   3   3   43.78    3.91
   8  -3  -3    4.85    0.62
   8  -3  -3    4.36    0.55
  -8  -3   3    6.15    1.07
  -8  -3   3    3.92    0.77
   8  -3  -3    4.38    0.60
   8   3  -3    5.33    0.67
  -8   3   3    5.57    1.03
   8   3  -3    4.56    0.67
   7  -3  -3    0.69    0.25
  -7  -3   3    1.20    0.65
  -7  -3   3    1.22    0.60
   7  -3  -3    0.95    0.28
   7  -3  -3    1.16    0.37
   7   3  -3    0.32    0.31
  -7   3   3    1.17    0.59
  -7   3   3    1.22    0.37
   7   3  -3    1.02    0.26
   7   3  -3    0.93    0.33
  -6  -3   3   15.09    1.44
   6  -3  -3   16.24    1.28
   6  -3  -3   14.84    1.23
   6  -3  -3   17.57    1.22
  -6  -3   3   17.90    1.37
  -6   3   3   16.87    1.31
   6   3  -3   16.67    1.17
   6   3  -3   15.40    1.24
   6   3  -3   16.66    1.23
   6   3  -3   17.02    1.25
  -6   3   3   13.95    1.33
   5  -3  -3   81.05    5.12
  -5  -3   3   80.66    5.21
  -5  -3   3   70.52    5.24
   5   3  -3   69.30    5.14
  -5   3   3   73.81    5.19
  -5   3   3   67.05    5.16
   5   3  -3   85.16    5.17
   5   3  -3   80.29    5.16
   5   3  -3   74.82    5.09
   4  -3  -3    4.87    0.52
  -4  -3   3    3.11    0.62
  -4  -3   3    4.51    0.50
   4  -3  -3    4.59    0.48
  -4  -3   3    4.57    0.66
   4  -3  -3    5.37    0.48
  -4   3   3    4.64    0.51
   4   3  -3    4.93    0.46
   4   3  -3    5.38    0.54
  -4   3   3    4.67    0.50
   4   3  -3    4.79    0.43
   4   3  -3    5.35    0.54
  -3  -3   3   84.61    6.56
  -3  -3   3   98.89    6.61
   3  -3  -3  104.34    6.53
   3  -3  -3  100.83    6.58
  -3  -3   3   89.19    6.51
  -3   3   3   88.87    6.60
   3   3  -3  101.87    6.59
  -3   3   3  103.90    6.59
   3   3  -3  107.63    6.58
  -2  -3   3    1.99    0.44
   2  -3  -3    2.82    0.33
   2  -3  -3    2.67    0.33
  -2  -3   3    2.49    0.48
   2  -3  -3    2.06    0.29
  -2  -3   3    2.19    0.35
   2   3  -3    2.71    0.40
  -2   3   3    2.34    0.40
  -2   3   3    2.39    0.40
   2   3  -3    2.44    0.42
  -1  -3   3   62.22    4.45
   1  -3  -3   59.28    4.39
  -1  -3   3   63.66    4.44
  -1  -3   3   68.13    4.43
   1  -3  -3   57.83    4.40
   1   3  -3   67.03    4.44
  -1   3   3   64.47    4.32
  -1   3   3   65.77    4.45
  -1   3   3   71.57    4.45
   1   3  -3   72.46    4.49
   0  -3   3   81.98    5.38
   0  -3  -3   71.39    5.47
   0  -3  -3   86.68    5.37
   0  -3   3   78.62    5.30
   0  -3  -3   76.47    5.37
   0  -3   3   82.04    5.38
   0  -3   3   76.30    5.38
   0   3  -3   73.78    5.48
   0   3  -3   78.23    5.40
   0   3   3   77.77    5.41
   0   3   3   81.08    5.39
   0   3   3   82.13    5.31
   0   3  -3   87.66    5.51
  -1  -3  -3   10.37    0.90
   1  -3   3   10.79    0.78
  -1  -3  -3    9.75    0.82
   1  -3   3   10.35    0.85
  -1  -3  -3    9.71    0.89
   1  -3   3   11.21    0.87
   1  -3   3   11.47    0.85
  -1  -3  -3   12.30    1.21
   1   3   3   11.43    0.79
  -1   3  -3   12.20    0.91
   1   3   3   10.39    0.84
   1   3   3   10.28    0.93
   1   3   3   10.74    0.80
  -1   3  -3   11.19    1.10
  -1   3  -3   11.00    1.16
   2  -3   3  159.90   10.59
   2  -3   3  162.17   10.59
   2  -3   3  148.18   10.52
  -2  -3  -3  157.38   10.84
  -2  -3  -3  145.15   10.64
   2   3   3  151.21   10.55
  -2   3  -3  159.00   10.68
   2   3   3  160.21   10.55
  -2   3  -3  168.66   10.61
   2   3   3  161.42   10.55
  -2   3  -3  165.76   10.81
  -2   3  -3  163.22   10.77
   3  -3   3   30.42    2.18
  -3  -3  -3   25.76    2.30
   3  -3   3   29.77    2.12
  -3  -3  -3   31.13    2.20
   3  -3   3   31.83    2.17
  -3  -3  -3   34.57    2.65
  -3   3  -3   34.03    2.52
   3   3   3   30.10    2.15
  -3   3  -3   31.59    2.35
  -3   3  -3   28.98    2.44
   3   3   3   32.14    2.16
   4  -3   3   87.12    5.62
  -4  -3  -3   82.46    6.03
   4  -3   3   80.68    5.57
  -4  -3  -3   73.31    5.75
   4  -3   3   86.00    5.62
  -4   3  -3   88.62    5.96
  -4   3  -3   86.68    5.86
   4   3   3   84.79    5.62
   4   3   3   76.87    5.60
  -5  -3  -3    8.06    1.27
   5  -3   3   11.33    0.90
   5  -3   3    9.43    0.81
   5  -3   3    9.92    0.87
  -5  -3  -3    9.45    1.40
  -5  -3  -3   11.44    1.73
   5   3   3   11.47    0.86
  -5   3  -3   10.41    1.53
   5   3   3    8.99    0.83
  -5   3  -3    7.42    1.17
  -5   3  -3   12.53    1.37
   6  -3   3    1.85    0.40
   6  -3   3    2.71    0.41
  -6  -3  -3   -0.03    1.25
   6  -3   3    1.80    0.43
  -6  -3  -3    1.65    0.90
  -6  -3  -3    2.16    0.95
   6   3   3    2.40    0.42
  -6   3  -3    2.85    0.90
  -6   3  -3    1.84    1.00
   6   3   3    2.11    0.46
  -6   3  -3    2.83    1.28
   7  -3   3    3.85    0.62
  -7  -3  -3    3.58    0.98
  -7  -3  -3    3.95    0.93
   7  -3   3    4.69    0.51
   7  -3   3    3.49    0.59
   7  -3   3    4.78    0.61
   7  -3   3    4.35    0.57
   7  -3   3    4.67    0.54
   7  -3   3    4.48    0.58
  -7  -3  -3    4.58    1.72
   7  -3   3    3.42    0.55
   7  -3   3    4.20    0.44
  -7   3  -3    0.47    1.53
   7   3   3    4.97    0.55
   7   3   3    3.54    0.49
   7   3   3    4.38    0.50
   7   3   3    4.08    0.53
  -7   3  -3    4.57    1.49
  -7   3  -3    3.83    1.10
   7   3   3    4.38    0.58
   7   3   3    3.97    0.48
   7   3   3    4.27    0.46
   7   3   3    3.64    0.71
   8  -3   3    3.98    0.50
   8  -3   3    5.03    0.66
   8  -3   3    4.73    0.75
  -8  -3  -3    4.39    1.95
   8  -3   3    4.96    0.70
   8  -3   3    3.09    0.63
   8  -3   3    5.01    0.48
   8  -3   3    4.10    0.56
   8  -3   3    5.34    0.56
  -8  -3  -3    4.98    1.15
   8   3   3    4.78    0.57
   8   3   3    4.96    0.60
   8   3   3    4.11    0.60
   8   3   3    5.83    0.69
   8   3   3    4.33    0.55
   8   3   3    4.62    0.62
  -8   3  -3    3.43    2.02
   8   3   3    4.55    0.55
  -8   3  -3    3.40    1.51
   9  -3   3   15.16    1.12
   9  -3   3   13.88    1.22
   9  -3   3   12.12    1.22
   9  -3   3   11.79    1.05
   9  -3   3   14.83    1.16
   9  -3   3   15.22    1.40
   9  -3   3   15.11    1.18
  -9  -3  -3   15.07    1.80
   9   3   3   13.76    1.10
   9   3   3   13.62    1.19
   9   3   3   13.62    1.21
   9   3   3   15.19    1.16
   9   3   3   15.42    1.10
   9   3   3   14.67    1.12
  -9   3  -3   15.41    1.29
  10  -3   3    2.44    0.40
  10  -3   3    3.53    0.65
  10  -3   3    2.32    0.34
  10  -3   3    2.02    0.46
  10  -3   3    2.72    0.50
 -10   3  -3    2.66    0.54
  10   3   3    3.09    0.44
  10   3   3    2.45    0.37
  10   3   3    2.18    0.37
  10   3   3    2.24    0.40
  10   3   3    2.15    0.48
  10   3   3    2.65    0.47
  11  -3   3    7.00    0.67
 -11  -3  -3    7.85    0.80
  11  -3   3    7.57    0.76
  11  -3   3    6.47    0.61
  11  -3   3    6.73    0.67
  11   3   3    7.36    0.68
  11   3   3    6.32    0.63
 -11   3  -3    7.65    0.76
  11   3   3    6.27    0.65
  11   3   3    7.34    0.67
  12  -3   3   10.25    0.77
  12  -3   3    8.47    0.75
  12  -3   3   11.44    0.77
  12  -3   3   10.55    0.79
 -12  -3  -3   11.16    0.98
  12   3   3   10.45    0.80
  12   3   3    8.35    0.77
  12   3   3    9.76    0.77
  14  -4  -3    5.59    0.50
  14  -4  -3    5.71    0.52
  14   4  -3    7.27    0.69
  14   4  -3    5.24    0.57
  14   4  -3    5.36    0.59
  14   4  -3    5.36    0.53
  13  -4  -3    5.65    0.69
  13  -4  -3    5.80    0.58
  13  -4  -3    6.14    0.58
  13  -4  -3    5.27    0.56
  13   4  -3    6.46    0.62
  13   4  -3    6.07    0.77
  13   4  -3    6.24    0.59
  13   4  -3    6.00    0.62
  12  -4  -3    3.01    0.46
  12  -4  -3    2.54    0.46
  12  -4  -3    2.70    0.48
  12  -4  -3    2.74    0.44
  12  -4  -3    3.26    0.37
  12   4  -3    2.52    0.44
  12   4  -3    3.45    0.56
  12   4  -3    4.22    0.63
  12   4  -3    2.20    0.38
  12   4  -3    2.23    0.42
  11  -4  -3    5.19    0.59
  11  -4  -3    5.85    0.75
  11  -4  -3    6.02    0.75
  11  -4  -3    4.99    0.53
  11  -4  -3    4.94    0.87
  11  -4  -3    5.92    0.70
 -11  -4   3    4.00    1.71
  11   4  -3    6.15    0.77
  11   4  -3    5.68    0.62
 -11   4   3    3.72    1.38
  11   4  -3    7.39    0.86
  11   4  -3    5.60    0.69
  11   4  -3    5.75    0.66
  10  -4  -3    0.08    0.23
 -10  -4   3   -1.07    0.97
  10  -4  -3   -0.13    0.42
 -10  -4   3    1.15    1.15
  10  -4  -3   -0.02    0.22
  10  -4  -3    0.36    0.26
  10  -4  -3    0.16    0.28
  10  -4  -3    0.33    0.33
  10   4  -3    0.22    0.32
  10   4  -3    0.31    0.30
 -10   4   3    1.49    1.57
  10   4  -3   -0.29    0.35
  10   4  -3    0.89    0.42
  10   4  -3    0.32    0.29
 -10   4   3   -1.78    1.18
  10   4  -3    0.04    0.47
   9  -4  -3   23.44    1.76
   9  -4  -3   26.40    1.93
  -9  -4   3   29.63    2.62
   9  -4  -3   24.62    1.77
  -9  -4   3   23.25    2.22
   9  -4  -3   23.70    1.76
   9  -4  -3   23.33    1.95
   9  -4  -3   25.98    1.83
   9   4  -3   20.94    1.77
   9   4  -3   25.86    1.81
   9   4  -3   27.86    1.85
   9   4  -3   24.91    1.81
  -9   4   3   25.88    2.46
   9   4  -3   26.10    1.99
  -9   4   3   19.78    2.71
   9   4  -3   25.48    1.78
   9   4  -3   24.65    1.99
   8  -4  -3    0.21    0.39
  -8  -4   3    0.66    0.96
   8  -4  -3    0.01    0.25
   8  -4  -3   -0.05    0.28
   8  -4  -3    0.33    0.30
   8  -4  -3   -0.03    0.23
  -8  -4   3    1.47    0.86
   8  -4  -3   -0.01    0.29
   8   4  -3   -0.01    0.22
   8   4  -3   -0.01    0.38
   8   4  -3   -0.18    0.21
   8   4  -3    0.23    0.30
   8   4  -3    0.25    0.22
   8   4  -3   -0.29    0.25
   7  -4  -3    3.66    0.47
  -7  -4   3    2.77    0.71
   7  -4  -3    3.52    0.50
  -7  -4   3    4.90    0.84
   7  -4  -3    3.92    0.62
  -7  -4   3    2.88    0.77
   7   4  -3    2.93    0.57
   7   4  -3    3.65    0.48
   7   4  -3    3.78    0.50
  -7   4   3    2.93    0.76
  -7   4   3    3.81    0.54
   6  -4  -3  143.74    9.46
   6  -4  -3  141.17    9.55
  -6  -4   3  130.44    9.65
  -6  -4   3  143.22    9.56
   6  -4  -3  135.79    9.51
   6   4  -3  143.07    9.43
   6   4  -3  133.01    9.50
   6   4  -3  149.15    9.52
   6   4  -3  141.90    9.49
  -6   4   3  135.32    9.60
  -6   4   3  155.90    9.59
  -5  -4   3   74.01    5.50
  -5  -4   3   81.91    5.40
   5  -4  -3   82.95    5.35
   5  -4  -3   78.24    5.43
  -5  -4   3   71.60    5.46
   5  -4  -3   75.46    5.38
  -5   4   3   82.66    5.46
   5   4  -3   83.02    5.41
   5   4  -3   81.17    5.40
  -5   4   3   82.98    5.32
  -5   4   3   77.35    5.48
   5   4  -3   82.59    5.33
   5   4  -3   74.46    5.38
   4  -4  -3   63.16    4.03
  -4  -4   3   57.42    3.96
  -4  -4   3   55.43    4.09
   4  -4  -3   60.91    3.97
   4   4  -3   61.93    4.04
  -4   4   3   58.13    4.07
   4   4  -3   64.37    4.02
   4   4  -3   60.40    3.95
   4   4  -3   50.92    3.99
  -4   4   3   56.25    3.94
  -4   4   3   53.30    4.04
   3  -4  -3   18.51    1.23
  -3  -4   3   14.05    1.25
  -3  -4   3   17.38    1.35
  -3  -4   3   15.14    1.41
   3  -4  -3   18.07    1.27
   3  -4  -3   16.53    1.23
  -3   4   3   15.93    1.33
  -3   4   3   16.05    1.31
   3   4  -3   18.05    1.26
   3   4  -3   16.36    1.20
   3   4  -3   16.45    1.31
  -3   4   3   17.26    1.21
  -2  -4   3    4.64    0.46
  -2  -4   3    5.20    0.61
   2  -4  -3    4.47    0.46
  -2  -4   3    5.21    0.59
   2  -4  -3    5.43    0.47
   2  -4  -3    4.73    0.46
  -2   4   3    4.77    0.57
  -2   4   3    5.37    0.49
   2   4  -3    5.81    0.58
   2   4  -3    5.00    0.45
   2   4  -3    4.71    0.60
  -2   4   3    5.62    0.66
  -1  -4   3   79.16    5.16
  -1  -4   3   76.51    5.17
  -1  -4   3   76.12    5.08
   1  -4  -3   81.02    5.12
   1  -4  -3   70.99    5.12
   1  -4  -3   73.01    5.12
  -1  -4   3   77.96    5.17
   1   4  -3   71.35    5.17
  -1   4   3   84.97    5.22
  -1   4   3   76.79    5.17
  -1   4   3   76.37    5.09
   1   4  -3   66.46    5.09
   0  -4  -3   57.15    3.65
   0  -4  -3   50.44    3.68
   0  -4   3   49.95    3.67
   0  -4   3   54.62    3.61
   0  -4  -3   48.43    3.78
   0  -4   3   57.12    3.69
   0  -4   3   52.62    3.58
   0  -4  -3   51.12    3.68
   0  -4   3   55.35    3.68
   0   4   3   53.48    3.58
   0   4   3   55.14    3.70
   0   4  -3   52.88    3.85
   0   4   3   58.44    3.76
   0   4  -3   46.28    3.70
   0   4  -3   59.60    3.85
   0   4   3   53.75    3.62
   1  -4   3    0.07    0.12
   1  -4   3    0.09    0.21
  -1  -4  -3    0.01    0.14
   1  -4   3   -0.02    0.11
   1  -4   3   -0.12    0.23
   1  -4   3    0.17    0.22
  -1  -4  -3   -0.17    0.21
  -1  -4  -3    0.52    0.53
  -1  -4  -3    0.03    0.37
   1   4   3    0.31    0.15
  -1   4  -3    0.17    0.56
   1   4   3    0.22    0.13
   1   4   3    0.31    0.35
   1   4   3    0.14    0.15
   1   4   3    0.21    0.22
  -1   4  -3   -0.32    0.31
  -1   4  -3    0.69    0.46
  -2  -4  -3  152.73   11.12
   2  -4   3  172.81   11.07
   2  -4   3  159.17   11.01
  -2  -4  -3  169.79   11.34
   2  -4   3  167.21   11.03
   2  -4   3  173.64   11.07
   2   4   3  171.67   11.05
   2   4   3  155.14   11.01
   2   4   3  158.74   11.02
   2   4   3  151.39   11.02
  -2   4  -3  174.48   11.13
  -2   4  -3  175.57   11.35
  -2   4  -3  172.17   11.30
  -3  -4  -3   10.51    1.05
   3  -4   3   10.56    0.85
   3  -4   3   10.33    0.90
  -3  -4  -3   12.77    1.57
  -3  -4  -3    9.78    1.04
   3  -4   3   10.95    0.87
   3   4   3   11.27    0.87
  -3   4  -3   12.91    1.01
  -3   4  -3    9.29    1.38
   3   4   3    9.66    0.83
  -3   4  -3   10.24    1.37
   3   4   3   11.58    0.87
  -3   4  -3   10.23    1.14
   4  -4   3   27.96    1.89
  -4  -4  -3   26.99    2.12
  -4  -4  -3   25.75    2.52
   4  -4   3   27.14    1.92
   4  -4   3   28.39    1.92
  -4  -4  -3   22.47    2.14
  -4   4  -3   24.04    2.40
   4   4   3   25.15    1.89
  -4   4  -3   26.76    1.97
   4   4   3   28.25    1.94
  -4   4  -3   28.65    2.26
  -4   4  -3   21.29    2.23
  -5  -4  -3   10.68    1.23
   5  -4   3   10.31    0.88
  -5  -4  -3    6.84    1.30
  -5  -4  -3    9.64    1.75
   5  -4   3   10.17    0.82
   5  -4   3    9.63    0.87
  -5   4  -3    7.80    1.25
  -5   4  -3    8.41    1.70
   5   4   3    8.78    0.90
   5   4   3   10.52    0.86
  -5   4  -3   12.13    1.98
   6  -4   3    3.72    0.55
   6  -4   3    3.44    0.57
   6  -4   3    4.21    0.56
  -6  -4  -3    2.56    1.43
   6  -4   3    4.48    0.59
  -6  -4  -3    4.34    0.88
  -6  -4  -3    4.49    0.89
   6  -4   3    4.28    0.52
   6  -4   3    4.30    0.56
   6  -4   3    3.32    0.48
   6   4   3    4.62    0.65
   6   4   3    3.57    0.51
   6   4   3    4.44    0.49
  -6   4  -3    4.14    1.08
   6   4   3    4.10    0.61
  -6   4  -3    2.93    0.97
   6   4   3    3.97    0.44
   6   4   3    5.36    0.67
  -6   4  -3    4.42    1.62
   6   4   3    5.28    0.69
   6   4   3    3.37    0.46
   7  -4   3   15.30    1.20
   7  -4   3   13.29    1.18
  -7  -4  -3   15.62    1.74
  -7  -4  -3   13.26    1.91
   7  -4   3   14.07    1.13
   7  -4   3   13.93    1.09
  -7  -4  -3   14.79    2.51
   7  -4   3   13.27    1.08
   7  -4   3   11.76    1.03
   7  -4   3   13.76    1.14
   7  -4   3   14.55    1.08
   7   4   3   14.26    1.11
   7   4   3   13.35    1.08
   7   4   3   15.17    1.28
  -7   4  -3   13.43    2.13
   7   4   3   15.00    1.12
   7   4   3   14.50    1.09
   7   4   3   15.67    1.23
   7   4   3   14.33    1.12
   7   4   3   14.09    1.14
  -7   4  -3   11.68    2.33
   8  -4   3    0.38    0.42
   8  -4   3    2.03    0.29
   8  -4   3    1.68    0.32
   8  -4   3    1.56    0.40
   8  -4   3    1.33    0.35
  -8  -4  -3    1.25    2.14
   8  -4   3    1.80    0.40
  -8  -4  -3    1.59    0.96
   8  -4   3    1.44    0.32
   8  -4   3    1.32    0.67
   8   4   3    1.83    0.33
   8   4   3    1.46    0.48
  -8   4  -3    0.81    1.06
   8   4   3    1.24    0.36
   8   4   3    2.38    0.66
   8   4   3    1.58    0.33
  -8   4  -3    1.76    2.44
   8   4   3    1.54    0.41
   8   4   3    1.16    0.37
   9  -4   3    3.60    0.52
   9  -4   3    2.46    0.61
   9  -4   3    3.19    0.48
   9  -4   3    2.73    0.35
   9  -4   3    2.38    0.43
  -9  -4  -3    1.87    1.50
   9  -4   3    2.10    0.43
  -9   4  -3    1.23    1.21
   9   4   3    3.11    0.53
   9   4   3    2.14    0.44
   9   4   3    2.49    0.44
   9   4   3    2.92    0.50
  -9   4  -3    2.71    0.78
   9   4   3    2.82    0.59
   9   4   3    2.04    0.40
  10  -4   3   11.37    0.93
  10  -4   3   11.40    0.97
  10  -4   3   13.28    1.03
  10  -4   3   12.00    0.96
 -10  -4  -3   10.77    1.06
  10   4   3   10.45    1.04
  10   4   3   11.48    0.97
 -10   4  -3   10.60    1.27
  10   4   3   11.17    0.93
  10   4   3   13.01    0.96
  10   4   3   12.07    1.01
 -11  -4  -3    7.38    0.91
  11  -4   3    6.78    0.59
  11  -4   3    7.04    0.63
  11  -4   3    6.90    0.60
  11  -4   3    6.72    0.64
  11   4   3    6.62    0.63
  11   4   3    7.12    0.61
  11   4   3    7.11    0.65
 -11   4  -3    6.35    0.75
  11   4   3    5.66    0.62
  12  -4   3    1.20    0.23
  12  -4   3    0.88    0.21
  12  -4   3    1.13    0.27
  12  -4   3    0.98    0.23
 -12  -4  -3    1.04    0.32
  12   4   3    0.93    0.24
  12   4   3    1.28    0.29
  12   4   3    1.46    0.26
  12   4   3    1.12    0.23
  13  -5  -3   -0.17    0.22
  13  -5  -3   -0.02    0.22
  13  -5  -3   -0.02    0.30
  13  -5  -3   -0.19    0.22
  13   5  -3   -0.04    0.31
  13   5  -3   -0.07    0.22
  13   5  -3   -0.16    0.22
  13   5  -3    0.50    0.28
  13   5  -3   -0.06    0.27
  12  -5  -3    0.36    0.24
  12  -5  -3    0.33    0.32
  12  -5  -3    0.48    0.27
  12  -5  -3    0.25    0.25
  12   5  -3    0.42    0.27
  12   5  -3    0.13    0.30
  12   5  -3   -0.32    0.44
  12   5  -3    0.44    0.24
  12   5  -3    0.31    0.31
 -11  -5   3    1.08    1.56
  11  -5  -3    1.14    0.32
  11  -5  -3    1.54    0.31
  11  -5  -3    1.15    0.28
  11  -5  -3    1.35    0.54
  11  -5  -3    1.00    0.28
 -11   5   3    1.33    1.69
  11   5  -3    1.16    0.36
  11   5  -3    1.53    0.37
  11   5  -3   -0.54    0.71
  11   5  -3    1.33    0.32
  11   5  -3    1.10    0.32
  11   5  -3    1.61    0.48
  10  -5  -3    6.75    0.76
  10  -5  -3    5.93    0.61
  10  -5  -3    5.99    0.70
  10  -5  -3    7.36    0.99
 -10  -5   3    4.74    1.24
  10  -5  -3    5.87    0.63
  10   5  -3    5.51    0.63
 -10   5   3    6.73    1.58
  10   5  -3    6.51    0.70
  10   5  -3    5.54    0.64
  10   5  -3    6.74    0.72
  10   5  -3    5.99    1.01
  10   5  -3    4.57    0.73
   9  -5  -3    2.21    0.38
  -9  -5   3    3.81    1.17
   9  -5  -3    2.07    0.39
   9  -5  -3    2.52    0.43
   9  -5  -3    2.07    0.34
   9  -5  -3    3.59    0.57
  -9  -5   3    2.13    1.34
   9  -5  -3    2.48    0.54
  -9   5   3    2.21    1.15
   9   5  -3    2.32    0.50
   9   5  -3    2.58    0.44
  -9   5   3    1.86    1.29
   9   5  -3    2.42    0.46
   9   5  -3    1.21    0.68
   9   5  -3    1.40    0.36
   9   5  -3    1.86    0.38
   9   5  -3    2.33    0.44
   8  -5  -3    3.93    0.58
   8  -5  -3    3.92    0.46
  -8  -5   3    2.07    0.89
   8  -5  -3    3.88    0.64
  -8  -5   3    4.56    1.07
   8  -5  -3    3.85    0.66
   8  -5  -3    3.71    0.48
   8  -5  -3    4.06    0.44
   8  -5  -3    3.59    0.43
   8   5  -3    3.77    0.53
   8   5  -3    4.72    0.61
   8   5  -3    3.54    0.61
   8   5  -3    4.04    0.58
   8   5  -3    4.60    0.52
   8   5  -3    4.01    0.78
  -8   5   3    6.39    1.42
  -8   5   3    3.10    1.07
   8   5  -3    4.28    0.68
   8   5  -3    3.09    0.49
   7  -5  -3    0.84    0.31
   7  -5  -3    0.56    0.20
   7  -5  -3    0.37    0.19
   7  -5  -3    0.66    0.28
   7  -5  -3    0.85    0.42
  -7  -5   3    1.50    0.73
   7  -5  -3    1.42    0.32
  -7  -5   3    0.91    0.88
  -7   5   3    0.95    0.39
   7   5  -3    0.43    0.27
   7   5  -3    0.66    0.44
   7   5  -3    0.89    0.24
   7   5  -3    1.27    0.43
  -7   5   3    0.62    0.82
   7   5  -3    0.82    0.26
  -6  -5   3    4.37    0.91
   6  -5  -3    3.57    0.58
   6  -5  -3    5.11    0.57
  -6  -5   3    5.84    1.03
   6  -5  -3    3.98    0.48
  -6   5   3    3.58    0.69
   6   5  -3    6.33    0.65
   6   5  -3    3.79    0.63
   6   5  -3    4.49    0.48
  -6   5   3    3.55    0.82
   5  -5  -3    1.18    0.32
  -5  -5   3    1.44    0.52
   5  -5  -3    1.48    0.35
   5  -5  -3    1.55    0.29
  -5  -5   3    1.31    0.44
   5   5  -3    1.19    0.31
   5   5  -3    1.03    0.38
   5   5  -3    1.08    0.34
  -5   5   3    1.49    0.36
   5   5  -3    1.34    0.41
  -5   5   3    1.41    0.61
  -5   5   3    1.36    0.23
  -4  -5   3    0.46    0.47
   4  -5  -3    0.02    0.16
   4  -5  -3    0.08    0.17
  -4  -5   3    0.18    0.44
   4  -5  -3   -0.15    0.21
  -4  -5   3    0.39    0.32
  -4   5   3    0.26    0.49
   4   5  -3    0.00    0.37
  -4   5   3    0.15    0.23
  -4   5   3   -0.07    0.15
   4   5  -3    0.00    0.25
   4   5  -3   -0.35    0.30
  -3  -5   3    1.66    0.44
  -3  -5   3    1.61    0.39
  -3  -5   3    1.96    0.49
   3  -5  -3    1.67    0.30
   3  -5  -3    1.46    0.29
   3  -5  -3    1.59    0.31
   3   5  -3    1.39    0.39
  -3   5   3    1.37    0.37
  -3   5   3    1.84    0.30
   3   5  -3    1.50    0.26
  -3   5   3    1.46    0.53
   3   5  -3    1.78    0.36
  -2  -5   3    1.04    0.31
   2  -5  -3    1.23    0.24
  -2  -5   3    0.65    0.30
  -2  -5   3    1.09    0.39
   2  -5  -3    1.06    0.29
   2  -5  -3    1.20    0.25
  -2   5   3    0.73    0.26
   2   5  -3    0.62    0.29
   2   5  -3    0.86    0.35
  -2   5   3    1.61    0.67
   2   5  -3    0.90    0.21
  -2   5   3    0.93    0.21
   1  -5  -3   83.75    5.39
  -1  -5   3   81.80    5.45
  -1  -5   3   71.37    5.34
   1  -5  -3   76.76    5.37
  -1  -5   3   81.37    5.43
  -1  -5   3   82.68    5.44
   1  -5  -3   72.87    5.38
  -1   5   3   79.23    5.45
  -1   5   3   84.56    5.35
  -1   5   3   84.09    5.54
   1   5  -3   77.70    5.33
   0  -5   3   28.61    2.09
   0  -5   3   31.29    2.11
   0  -5   3   28.24    2.10
   0  -5  -3   29.77    2.03
   0  -5   3   25.17    2.00
   0  -5  -3   31.66    2.11
   0  -5  -3   27.43    2.08
   0   5   3   29.08    2.28
   0   5  -3   27.90    2.01
   0   5   3   28.92    2.02
   0   5  -3   33.04    2.30
   0   5   3   32.79    2.15
   0   5  -3   25.10    2.13
   1  -5   3    8.59    0.74
  -1  -5  -3   10.23    0.87
   1  -5   3    9.78    0.78
   1  -5   3    9.06    0.81
   1  -5   3    8.85    0.70
  -1  -5  -3    8.50    0.85
   1   5   3    9.40    0.79
   1   5   3    9.24    0.70
   1   5   3   10.02    0.81
  -1   5  -3    8.87    0.70
  -1   5  -3   10.04    1.07
  -1   5  -3    7.25    0.90
   2  -5   3   18.22    1.33
   2  -5   3   16.22    1.28
  -2  -5  -3   17.06    1.48
   2  -5   3   17.78    1.26
  -2  -5  -3   17.80    1.71
   2  -5   3   17.95    1.25
  -2  -5  -3   16.74    1.48
   2   5   3   15.37    1.30
  -2   5  -3   17.15    1.99
   2   5   3   18.45    1.26
   2   5   3   17.38    1.28
  -2   5  -3   17.87    1.64
  -2   5  -3   16.53    1.45
   2   5   3   16.54    1.25
  -3  -5  -3    5.66    0.76
  -3  -5  -3    5.10    0.77
   3  -5   3    4.94    0.57
   3  -5   3    5.22    0.55
   3  -5   3    4.99    0.49
  -3  -5  -3    3.88    0.99
   3  -5   3    4.79    0.55
  -3   5  -3    4.40    1.16
   3   5   3    4.93    0.54
  -3   5  -3    4.52    0.95
   3   5   3    4.90    0.53
  -3   5  -3    4.40    0.73
   3   5   3    5.59    0.54
   4  -5   3   87.59    5.77
   4  -5   3   90.52    5.75
   4  -5   3   89.73    5.77
  -4  -5  -3   95.67    5.97
  -4  -5  -3   75.41    5.92
  -4  -5  -3   86.02    6.27
   4   5   3   80.56    5.69
   4   5   3   93.24    5.77
  -4   5  -3   74.44    6.15
   4   5   3   80.63    5.75
  -4   5  -3   76.92    6.21
  -4   5  -3   82.07    5.87
  -4   5  -3   86.19    6.09
  -5  -5  -3    2.57    0.43
   5  -5   3    3.10    0.39
  -5  -5  -3    2.17    1.27
   5  -5   3    2.32    0.38
   5  -5   3    2.70    0.50
  -5  -5  -3    2.13    0.70
  -5  -5  -3    3.95    0.76
   5  -5   3    2.93    0.46
   5  -5   3    2.59    0.47
   5  -5   3    3.68    0.48
   5   5   3    2.13    0.39
   5   5   3    3.31    0.55
   5   5   3    2.37    0.51
  -5   5  -3    3.93    1.22
  -5   5  -3    5.85    1.63
  -5   5  -3    2.23    0.88
   5   5   3    3.06    0.57
   6  -5   3    8.97    0.74
  -6  -5  -3    7.38    1.22
   6  -5   3   10.75    0.96
   6  -5   3    7.75    0.73
  -6  -5  -3    9.53    1.62
   6  -5   3    8.06    0.73
  -6  -5  -3    8.35    0.99
   6  -5   3    9.00    0.90
   6  -5   3    9.43    0.80
  -6  -5  -3    5.59    1.75
   6  -5   3    7.64    0.82
   6   5   3    9.09    0.75
   6   5   3    8.99    0.94
   6   5   3    8.00    0.74
   6   5   3    7.81    0.90
  -6   5  -3    6.38    2.09
   6   5   3    8.18    0.84
   6   5   3    8.16    0.74
  -6   5  -3    9.11    1.74
   6   5   3    9.89    0.80
  -6   5  -3    6.07    1.41
   6   5   3    9.70    0.77
  -7  -5  -3   11.12    1.47
   7  -5   3   10.43    0.91
  -7  -5  -3    8.86    0.96
   7  -5   3   10.48    0.93
   7  -5   3    9.62    0.81
   7  -5   3   10.78    0.89
   7  -5   3    9.01    0.89
   7  -5   3   11.25    1.12
  -7  -5  -3   13.17    2.52
  -7   5  -3    6.27    1.58
   7   5   3   10.26    0.85
   7   5   3   10.05    0.89
   7   5   3    9.64    0.81
   7   5   3    9.50    0.82
   7   5   3    9.94    0.85
   7   5   3    7.35    1.04
   8  -5   3    3.05    0.46
   8  -5   3    2.28    0.45
  -8  -5  -3    2.47    1.42
   8  -5   3    1.96    0.36
   8  -5   3    2.24    0.42
   8  -5   3    2.67    0.77
   8  -5   3    2.33    0.41
  -8  -5  -3    3.07    0.65
   8   5   3    2.24    0.44
   8   5   3    2.46    0.58
  -8   5  -3    0.56    1.11
   8   5   3    2.93    0.52
   8   5   3    2.75    0.52
   8   5   3    2.71    0.48
   8   5   3    2.99    0.50
  -9  -5  -3    2.62    0.50
   9  -5   3    2.13    0.36
   9  -5   3    2.55    0.48
  -9  -5  -3    2.16    1.50
   9  -5   3    2.14    0.37
   9  -5   3    2.30    0.41
   9   5   3    2.47    0.43
   9   5   3    2.45    0.39
  -9   5  -3    3.23    0.79
   9   5   3    3.23    0.65
  -9   5  -3    0.71    1.28
   9   5   3    2.73    0.44
   9   5   3    2.31    0.45
   9   5   3    3.49    0.55
  10  -5   3    1.41    0.29
  10  -5   3    0.81    0.26
 -10  -5  -3    2.60    0.57
  10  -5   3    0.90    0.29
  10  -5   3    0.92    0.29
  10   5   3    0.85    0.46
 -10   5  -3    1.67    0.70
  10   5   3    1.60    0.38
  10   5   3    0.91    0.28
  10   5   3    0.70    0.38
  10   5   3    1.25    0.32
  11  -5   3    2.69    0.48
  11  -5   3    2.44    0.43
 -11  -5  -3    2.29    0.40
  11  -5   3    1.87    0.39
  11   5   3    2.55    0.45
  11   5   3    2.53    0.43
  11   5   3    1.92    0.31
 -11   5  -3    2.68    0.50
  11   5   3    1.73    0.38
  11   5   3    2.48    0.36
  13  -6  -3    0.87    0.24
  13  -6  -3    1.30    0.23
  13  -6  -3    1.03    0.24
  13  -6  -3    0.78    0.23
  13   6  -3    1.49    0.35
  13   6  -3    0.93    0.31
  13   6  -3    0.66    0.25
  13   6  -3    1.05    0.25
  12  -6  -3    6.02    0.68
  12  -6  -3    7.91    0.72
  12  -6  -3    6.74    0.72
  12  -6  -3    6.11    0.60
  12   6  -3    6.42    0.62
  12   6  -3    6.47    0.74
  12   6  -3    7.16    0.71
  12   6  -3    5.49    0.65
  12   6  -3    6.29    0.71
  11  -6  -3   15.03    1.18
  11  -6  -3   12.78    1.15
  11  -6  -3   16.24    1.20
  11  -6  -3   17.30    1.25
  11   6  -3   16.40    1.29
  11   6  -3   16.57    1.27
  11   6  -3   15.48    1.26
  11   6  -3   15.15    1.30
  11   6  -3   15.01    1.32
  10  -6  -3    1.62    0.31
  10  -6  -3    3.25    0.58
  10  -6  -3    2.48    0.35
  10  -6  -3    1.54    0.30
  10  -6  -3    2.10    0.36
 -10  -6   3    0.61    1.11
 -10   6   3    3.20    1.65
  10   6  -3    1.94    0.47
  10   6  -3    2.56    0.53
  10   6  -3    1.91    0.44
  10   6  -3    1.82    0.32
  10   6  -3    1.80    0.51
  10   6  -3    2.14    0.50
  10   6  -3    2.09    0.82
   9  -6  -3    1.91    0.35
  -9  -6   3    0.79    1.21
  -9  -6   3   -0.80    1.29
   9  -6  -3    2.67    0.54
   9  -6  -3    2.51    0.39
   9  -6  -3    2.11    0.38
   9  -6  -3    1.50    0.36
   9  -6  -3    1.47    0.32
   9   6  -3    2.02    0.38
   9   6  -3    2.58    0.44
   9   6  -3    1.98    0.38
   9   6  -3    1.50    0.36
   9   6  -3    2.94    0.65
   9   6  -3    2.41    0.39
   9   6  -3    1.51    0.42
  -9   6   3    0.76    1.53
   8  -6  -3   32.93    2.55
   8  -6  -3   32.47    2.31
   8  -6  -3   32.30    2.28
   8  -6  -3   33.32    2.31
   8  -6  -3   34.86    2.44
  -8  -6   3   31.58    2.86
  -8  -6   3   32.39    2.83
   8  -6  -3   31.87    2.31
   8  -6  -3   31.40    2.27
   8   6  -3   35.42    2.35
   8   6  -3   33.84    2.48
   8   6  -3   30.79    2.33
   8   6  -3   32.33    2.27
   8   6  -3   32.94    2.31
  -8   6   3   33.42    3.12
  -8   6   3   34.15    3.31
   8   6  -3   31.54    2.52
   8   6  -3   30.30    2.29
   8   6  -3   34.78    2.35
   8   6  -3   31.16    2.33
  -7  -6   3   57.72    4.22
  -7  -6   3   53.53    4.06
   7  -6  -3   58.52    3.82
   7  -6  -3   53.40    3.78
   7  -6  -3   52.73    3.78
   7  -6  -3   56.95    3.79
   7  -6  -3   55.19    3.81
   7  -6  -3   49.10    3.87
   7  -6  -3   57.96    3.96
  -7   6   3   62.30    4.03
  -7   6   3   58.42    4.31
   7   6  -3   59.24    3.85
   7   6  -3   52.04    3.81
   7   6  -3   53.88    3.78
   7   6  -3   53.40    3.82
   7   6  -3   59.01    3.96
   7   6  -3   56.13    3.82
   7   6  -3   60.60    3.84
   7   6  -3   53.22    3.80
   7   6  -3   53.47    3.96
  -6  -6   3   70.99    4.86
   6  -6  -3   66.34    4.63
   6  -6  -3   63.12    4.50
  -6  -6   3   68.17    4.77
   6  -6  -3   63.00    4.49
   6  -6  -3   63.50    4.51
  -6   6   3   74.75    4.94
   6   6  -3   67.60    4.60
   6   6  -3   63.58    4.62
  -6   6   3   65.91    4.72
   6   6  -3   70.20    4.54
   5  -6  -3   36.92    2.70
  -5  -6   3   38.20    2.96
   5  -6  -3   34.68    2.61
  -5  -6   3   40.97    2.90
  -5  -6   3   38.50    2.81
   5  -6  -3   38.98    2.70
   5   6  -3   37.86    2.60
  -5   6   3   40.33    2.98
   5   6  -3   34.38    2.71
  -5   6   3   39.72    2.83
  -5   6   3   34.21    2.58
   5   6  -3   37.37    2.71
   4  -6  -3   62.55    4.17
  -4  -6   3   58.35    4.24
  -4  -6   3   63.13    4.39
  -4  -6   3   59.93    4.30
   4  -6  -3   64.48    4.20
   4  -6  -3   57.89    4.21
  -4   6   3   62.24    4.32
   4   6  -3   52.67    4.25
   4   6  -3   62.65    4.14
  -4   6   3   66.71    4.46
  -4   6   3   62.43    4.13
   4   6  -3   57.13    4.22
   3  -6  -3    1.53    0.34
  -3  -6   3    0.96    0.41
  -3  -6   3    1.42    0.51
  -3  -6   3    2.02    0.51
   3  -6  -3    1.34    0.29
   3  -6  -3    1.30    0.33
   3   6  -3    0.52    0.48
  -3   6   3    1.46    0.26
  -3   6   3    2.16    0.77
   3   6  -3    1.63    0.29
   3   6  -3    2.02    0.47
  -3   6   3    0.95    0.41
  -2  -6   3   11.57    1.05
   2  -6  -3    9.98    0.91
  -2  -6   3   11.49    0.94
   2  -6  -3   10.54    0.91
  -2  -6   3   11.33    1.04
   2  -6  -3   11.01    0.89
  -2   6   3   11.02    0.86
   2   6  -3   10.98    0.87
  -2   6   3   10.54    1.04
   2   6  -3    9.61    0.99
  -2   6   3   12.64    1.28
  -1  -6   3   83.06    5.42
   1  -6  -3   81.12    5.43
   1  -6  -3   76.02    5.44
  -1  -6   3   82.26    5.49
   1  -6  -3   79.60    5.46
  -1  -6   3   84.68    5.51
  -1  -6   3   80.05    5.51
  -1   6   3   82.66    5.55
   1   6  -3   71.09    5.55
   1   6  -3   79.40    5.39
  -1   6   3   85.07    5.68
  -1   6   3   76.62    5.40
   0  -6   3  180.67   12.33
   0  -6   3  185.67   12.27
   0  -6  -3  187.37   12.34
   0  -6   3  180.63   12.32
   0  -6  -3  181.22   12.33
   0   6  -3  178.65   12.25
   0   6   3  185.40   12.39
   0   6   3  191.74   12.27
   0   6  -3  201.88   12.51
   0   6  -3  166.60   12.41
   1  -6   3   16.94    1.40
   1  -6   3   19.92    1.41
   1  -6   3   18.33    1.34
  -1  -6  -3   18.12    1.44
  -1  -6  -3   18.32    1.52
  -1   6  -3   18.13    1.35
  -1   6  -3   20.33    1.61
   1   6   3   19.17    1.38
   1   6   3   16.03    1.44
  -1   6  -3   18.83    1.78
   2  -6   3   45.62    3.23
   2  -6   3   46.76    3.20
  -2  -6  -3   43.59    3.31
   2  -6   3   41.59    3.22
  -2  -6  -3   50.83    3.35
  -2   6  -3   47.60    3.59
   2   6   3   46.31    3.18
  -2   6  -3   50.60    3.43
   3  -6   3   20.20    1.52
  -3  -6  -3   19.90    1.75
   3  -6   3   20.03    1.48
  -3  -6  -3   21.87    1.69
   3   6   3   20.75    1.46
   3   6   3   19.45    1.52
  -3   6  -3   22.01    1.76
   3   6   3   19.41    1.48
  -3   6  -3   17.25    2.05
   4  -6   3    8.09    0.76
  -4  -6  -3   12.34    1.16
   4  -6   3    9.90    0.87
   4  -6   3   10.41    0.91
  -4  -6  -3    9.65    1.10
   4  -6   3    8.52    0.77
  -4   6  -3    8.95    1.01
   4   6   3   10.22    0.83
   4   6   3    9.03    0.84
   4   6   3    9.70    0.87
   4   6   3   10.11    0.82
   4   6   3    9.25    0.82
   4   6   3    8.91    0.74
  -4   6  -3    6.93    1.29
  -5  -6  -3   29.55    2.22
  -5  -6  -3   25.37    2.17
   5  -6   3   26.57    1.86
  -5  -6  -3   23.49    1.85
   5  -6   3   24.08    1.81
   5  -6   3   25.18    1.83
   5   6   3   25.52    1.82
   5   6   3   26.73    1.84
   5   6   3   25.86    1.93
   5   6   3   24.03    1.79
   5   6   3   24.11    1.94
   5   6   3   27.92    1.86
   5   6   3   26.61    1.87
   5   6   3   24.52    1.85
  -5   6  -3   25.03    1.83
   6  -6   3   24.05    1.81
   6  -6   3   23.02    1.75
   6  -6   3   27.20    1.87
   6  -6   3   27.65    1.87
  -6  -6  -3   28.56    2.47
   6  -6   3   23.94    1.77
  -6  -6  -3   20.91    2.54
   6   6   3   23.70    1.94
   6   6   3   25.94    1.78
   6   6   3   23.69    1.74
   6   6   3   25.07    1.86
  -6   6  -3   23.63    1.77
   6   6   3   26.16    1.92
   6   6   3   23.12    1.76
  -6   6  -3   18.88    2.45
   6   6   3   24.37    1.77
   7  -6   3   53.18    3.68
   7  -6   3   55.17    3.66
  -7  -6  -3   48.49    3.64
   7  -6   3   54.91    3.72
   7  -6   3   48.61    3.60
   7  -6   3   53.87    3.65
   7  -6   3   51.81    3.63
   7   6   3   53.17    3.78
   7   6   3   53.27    3.64
   7   6   3   57.25    3.70
   7   6   3   49.20    3.59
   7   6   3   53.53    3.62
   7   6   3   55.14    3.64
   8  -6   3   23.92    1.71
   8  -6   3   24.04    1.75
   8  -6   3   24.02    1.77
  -8  -6  -3   23.32    1.85
   8  -6   3   21.64    1.76
   8  -6   3   24.02    1.74
  -8  -6  -3   26.37    2.30
   8  -6   3   26.18    2.44
   8   6   3   20.60    1.72
   8   6   3   25.31    1.72
   8   6   3   25.35    1.79
   8   6   3   21.83    1.75
   8   6   3   24.59    1.76
   9  -6   3    7.97    0.71
   9  -6   3    8.40    0.84
  -9  -6  -3    7.91    0.99
   9  -6   3    8.56    0.74
   9  -6   3    9.06    0.82
   9   6   3    8.42    0.73
  -9   6  -3    7.20    0.91
   9   6   3    8.36    0.79
   9   6   3    7.06    0.77
   9   6   3    8.74    0.74
   9   6   3    7.12    0.81
  10  -6   3    3.59    0.44
  10  -6   3    4.43    0.61
  10  -6   3    3.87    0.46
 -10  -6  -3    4.51    0.72
  10  -6   3    3.72    0.44
  10   6   3    3.49    0.46
  10   6   3    4.52    0.46
  10   6   3    4.19    0.55
  10   6   3    2.82    0.52
 -10   6  -3    4.14    0.68
  10   6   3    4.37    0.47
 -11  -6  -3    2.58    0.38
  11  -6   3    3.32    0.39
 -11  -6  -3    1.55    0.48
  11  -6   3    2.96    0.34
  11  -6   3    3.22    0.33
  11   6   3    3.16    0.41
 -11   6  -3    2.65    0.60
  11   6   3    2.67    0.41
  13  -7  -3    5.02    0.43
  13   7  -3    4.26    0.43
  13   7  -3    4.74    0.55
  13   7  -3    5.46    0.51
  13   7  -3    4.39    0.46
  12  -7  -3    0.74    0.31
  12  -7  -3    0.75    0.24
 -12  -7   3    0.86    0.42
  12  -7  -3    0.52    0.25
  12  -7  -3    0.53    0.23
  12   7  -3    0.74    0.33
  12   7  -3    0.45    0.28
  12   7  -3    1.03    0.29
  12   7  -3    0.99    0.38
  11  -7  -3   28.18    1.97
  11  -7  -3   25.64    1.95
  11  -7  -3   26.32    1.91
  11  -7  -3   28.22    1.92
  11   7  -3   27.95    1.95
  11   7  -3   25.84    1.95
  11   7  -3   28.65    1.99
  10  -7  -3    1.91    0.41
  10  -7  -3    3.03    0.54
  10  -7  -3    1.46    0.87
  10  -7  -3    3.24    0.46
  10  -7  -3    3.18    0.59
  10   7  -3    1.20    1.25
 -10   7   3    2.95    0.51
  10   7  -3    2.85    0.46
  10   7  -3    3.29    0.45
  10   7  -3    3.55    0.53
  10   7  -3    2.40    0.47
  10   7  -3    2.55    0.47
  10   7  -3    2.40    0.46
 -10   7   3    3.81    1.30
   9  -7  -3   10.91    0.95
   9  -7  -3   11.63    0.94
   9  -7  -3   11.65    0.95
  -9  -7   3    8.26    1.71
   9  -7  -3   11.99    1.25
   9  -7  -3   13.00    0.99
   9  -7  -3   10.62    1.04
  -9   7   3   10.65    1.79
   9   7  -3   11.64    1.06
   9   7  -3   12.01    0.94
   9   7  -3   11.74    1.19
   9   7  -3   12.13    1.13
   9   7  -3   12.34    0.99
   8  -7  -3    2.99    0.43
  -8  -7   3    2.22    0.90
   8  -7  -3    3.34    0.57
   8  -7  -3    2.33    0.40
   8  -7  -3    2.00    0.38
  -8  -7   3    2.25    1.13
   8  -7  -3    2.96    0.52
   8  -7  -3    2.96    0.44
   8   7  -3    2.08    0.44
  -8   7   3    1.44    1.52
   8   7  -3    2.15    0.43
   8   7  -3    2.59    0.56
   8   7  -3    2.66    0.42
   8   7  -3    2.47    0.53
  -8   7   3    2.16    1.47
   8   7  -3    2.23    0.45
   8   7  -3    2.02    0.42
   8   7  -3    1.35    0.75
   7  -7  -3    4.41    0.58
   7  -7  -3    3.77    0.45
  -7  -7   3    4.59    1.12
   7  -7  -3    3.54    0.55
  -7  -7   3    1.67    1.05
   7  -7  -3    3.41    0.47
   7  -7  -3    3.96    0.65
   7  -7  -3    3.19    0.46
   7  -7  -3    3.33    0.59
   7   7  -3    3.17    0.55
  -7   7   3    3.95    0.76
   7   7  -3    4.60    0.79
   7   7  -3    3.56    0.63
   7   7  -3    4.58    0.61
  -7   7   3    4.60    1.17
   7   7  -3    3.41    0.58
   7   7  -3    4.15    0.62
   7   7  -3    3.95    0.56
   7   7  -3    6.13    0.92
  -7   7   3    3.06    1.44
   6  -7  -3    1.96    0.42
   6  -7  -3    1.87    0.28
  -6  -7   3    1.95    0.86
   6  -7  -3    2.03    0.38
   6  -7  -3    1.42    0.35
   6  -7  -3    2.11    0.43
  -6  -7   3    1.98    0.86
   6  -7  -3    2.00    0.29
   6  -7  -3    2.28    0.37
   6  -7  -3    2.37    0.36
   6   7  -3    1.47    0.33
   6   7  -3    1.79    0.38
  -6   7   3    1.78    0.58
   6   7  -3    3.18    0.73
  -6   7   3    1.20    1.19
   6   7  -3    2.22    0.44
   6   7  -3    2.18    0.40
   6   7  -3    1.59    0.37
   6   7  -3    2.32    0.39
   6   7  -3    1.80    0.47
   6   7  -3    2.03    0.40
  -5  -7   3   51.00    3.62
   5  -7  -3   49.85    3.46
   5  -7  -3   50.58    3.32
   5  -7  -3   48.26    3.31
  -5  -7   3   51.35    3.56
   5  -7  -3   48.59    3.32
   5  -7  -3   43.11    3.44
   5  -7  -3   48.11    3.34
   5  -7  -3   48.12    3.29
  -5  -7   3   49.48    3.66
   5  -7  -3   46.10    3.31
  -5   7   3   50.82    3.56
   5   7  -3   52.29    3.34
  -5   7   3   48.82    3.32
   5   7  -3   46.11    3.33
   5   7  -3   42.52    3.34
   5   7  -3   53.46    3.39
   5   7  -3   49.72    3.36
   5   7  -3   52.29    3.33
   5   7  -3   47.43    3.34
   5   7  -3   44.51    3.30
   5   7  -3   45.40    3.47
  -5   7   3   46.65    3.79
  -4  -7   3   13.39    1.31
   4  -7  -3   11.38    1.09
   4  -7  -3   14.11    1.17
  -4  -7   3   12.77    1.36
   4  -7  -3   15.04    1.23
  -4  -7   3   15.46    1.32
  -4   7   3   14.40    1.11
  -4   7   3   13.79    1.28
   4   7  -3   14.37    1.16
  -4   7   3   16.32    1.69
   4   7  -3   14.90    1.28
   3  -7  -3   32.56    2.24
  -3  -7   3   30.77    2.22
   3  -7  -3   26.92    2.18
   3  -7  -3   30.25    2.25
  -3  -7   3   32.65    2.39
  -3  -7   3   29.52    2.35
   3   7  -3   32.93    2.30
  -3   7   3   34.41    2.65
  -3   7   3   31.53    2.18
   3   7  -3   30.00    2.18
   3   7  -3   26.53    2.36
  -3   7   3   31.88    2.36
   2  -7  -3   20.17    1.56
  -2  -7   3   22.04    1.68
  -2  -7   3   21.45    1.56
   2  -7  -3   21.83    1.59
   2  -7  -3   21.76    1.59
  -2  -7   3   20.72    1.71
  -2  -7   3   20.97    1.68
   2   7  -3   21.40    1.57
  -2   7   3   19.92    1.55
  -2   7   3   18.11    1.96
  -2   7   3   21.56    1.75
   2   7  -3   17.87    1.75
  -1  -7   3   25.68    1.78
   1  -7  -3   22.63    1.77
  -1  -7   3   24.28    1.83
   1  -7  -3   25.24    1.81
  -1  -7   3   25.04    1.85
   1   7  -3   24.12    1.76
  -1   7   3   24.33    1.93
  -1   7   3   24.66    1.76
   1   7  -3   19.98    1.90
   0  -7   3    9.19    0.75
   0  -7   3    8.17    0.74
   0  -7   3    7.78    0.80
   0  -7  -3    7.60    0.78
   0  -7  -3    8.21    0.81
   0   7   3    6.81    0.75
   0   7  -3    6.76    0.92
   0   7  -3    7.63    0.69
   0   7   3    7.76    0.83
   1  -7   3    0.87    0.32
   1  -7   3    1.88    0.37
  -1  -7  -3    2.01    0.44
  -1  -7  -3    1.67    0.41
   1   7   3    0.64    0.44
  -1   7  -3    1.48    0.58
  -1   7  -3    1.20    0.70
   1   7   3    1.78    0.31
  -1   7  -3    2.24    0.36
  -2  -7  -3   31.57    2.61
  -2  -7  -3   35.43    2.59
   2  -7   3   35.28    2.45
  -2   7  -3   33.60    2.95
   2   7   3   36.51    2.47
  -2   7  -3   35.08    2.74
  -3  -7  -3   15.30    1.41
   3  -7   3   15.63    1.19
  -3  -7  -3   15.83    1.29
  -3  -7  -3   18.32    1.60
   3  -7   3   16.56    1.21
   3  -7   3   16.61    1.28
   3  -7   3   14.33    1.24
  -3  -7  -3   13.99    1.24
   3   7   3   13.65    1.29
   3   7   3   15.65    1.20
   3   7   3   15.16    1.14
  -3   7  -3   15.22    1.21
  -3   7  -3   16.19    1.74
  -3   7  -3   13.27    1.54
   3   7   3   16.87    1.20
  -4  -7  -3  106.14    7.08
  -4  -7  -3  100.03    6.94
  -4  -7  -3  104.18    7.12
  -4  -7  -3   93.58    6.84
   4  -7   3   97.96    6.87
   4  -7   3  101.06    6.85
   4  -7   3  112.69    6.93
   4  -7   3  103.91    6.86
  -4   7  -3  102.10    7.14
   4   7   3  103.84    6.83
  -4   7  -3   91.91    7.38
  -4   7  -3  100.28    6.86
   4   7   3  107.38    6.86
   4   7   3   94.17    6.84
   4   7   3  106.73    6.86
   5  -7   3   54.17    3.73
   5  -7   3   57.11    3.74
  -5  -7  -3   50.89    3.75
   5  -7   3   57.15    3.84
  -5  -7  -3   52.48    4.01
   5  -7   3   54.00    3.77
  -5  -7  -3   60.46    4.17
   5   7   3   54.14    3.70
  -5   7  -3   48.19    4.35
   5   7   3   57.86    3.73
  -5   7  -3   52.06    3.72
   5   7   3   53.23    3.76
   5   7   3   55.26    3.79
  -6  -7  -3    1.28    0.80
   6  -7   3    0.19    0.65
   6  -7   3    0.81    0.27
   6  -7   3    1.11    0.29
   6  -7   3    1.22    0.41
  -6  -7  -3    1.29    0.37
  -6   7  -3    1.34    1.05
   6   7   3    0.38    0.78
   6   7   3    0.96    0.41
   6   7   3    0.34    0.31
   6   7   3    0.42    0.33
  -6   7  -3    0.49    0.42
   6   7   3    0.42    0.37
   6   7   3    0.58    0.23
   7  -7   3    0.48    0.33
  -7  -7  -3    0.07    0.89
   7  -7   3    0.41    0.28
  -7  -7  -3    0.57    0.36
   7  -7   3    0.24    0.28
   7   7   3    0.58    0.36
   7   7   3    0.78    0.25
  -7   7  -3    0.56    1.48
   7   7   3    0.29    0.33
   7   7   3    0.46    0.41
   7   7   3    0.19    0.29
   7   7   3   -0.45    0.91
   8  -7   3    4.94    0.61
   8  -7   3    5.05    0.57
  -8  -7  -3    5.34    0.81
   8   7   3    4.03    0.76
   8   7   3    5.87    0.85
   8   7   3    5.04    0.53
   8   7   3    4.25    0.55
  -9  -7  -3    0.63    0.33
   9  -7   3    0.06    0.30
  -9  -7  -3   -0.06    0.43
   9  -7   3    0.35    0.25
   9   7   3    0.12    0.36
  -9   7  -3   -0.22    0.41
   9   7   3   -0.10    0.22
   9   7   3    0.32    0.35
  10  -7   3    7.47    0.56
  10  -7   3    7.16    0.67
 -10  -7  -3    7.54    0.85
 -10  -7  -3    4.60    0.71
  10   7   3    6.40    0.57
  10   7   3    5.18    0.55
  10   7   3    6.53    0.63
 -10   7  -3    6.15    0.75
  12  -8  -3    0.47    0.19
  12  -8  -3    0.81    0.23
  12  -8  -3    0.47    0.20
  12  -8  -3    0.88    0.28
  12   8  -3    0.65    0.32
  12   8  -3    0.60    0.35
  12   8  -3    0.28    0.34
  11  -8  -3    1.47    0.29
  11  -8  -3    1.82    0.34
  11  -8  -3    1.45    0.28
  11  -8  -3    1.87    0.35
 -11  -8   3    1.07    0.41
  11   8  -3    1.00    0.51
  11   8  -3    1.41    0.33
  11   8  -3    2.09    0.43
  11   8  -3    1.08    0.40
  11   8  -3    1.70    0.28
  10  -8  -3   29.29    2.02
  10  -8  -3   25.32    2.00
  10  -8  -3   31.07    2.04
 -10  -8   3   32.14    2.16
  10  -8  -3   24.56    2.01
 -10   8   3   29.36    2.02
  10   8  -3   28.85    2.05
  10   8  -3   30.47    2.00
  10   8  -3   27.87    2.07
  10   8  -3   26.94    2.07
  10   8  -3   28.13    2.13
   9  -8  -3    0.34    0.22
   9  -8  -3    0.50    0.47
  -9  -8   3   -0.28    0.44
   9  -8  -3   -0.28    0.33
   9  -8  -3    0.26    0.25
   9  -8  -3    0.32    0.21
   9   8  -3    0.08    0.30
   9   8  -3    0.56    0.38
   9   8  -3    0.62    0.39
   9   8  -3   -0.06    0.54
  -9   8   3    0.12    1.05
   9   8  -3    0.09    0.36
   8  -8  -3    1.71    0.30
  -8  -8   3    0.59    0.81
   8  -8  -3    1.90    0.36
   8  -8  -3    2.43    0.41
  -8  -8   3    2.09    0.52
   8  -8  -3    1.90    0.32
   8  -8  -3    2.02    0.34
   8  -8  -3    3.21    0.57
   8   8  -3    2.06    0.36
   8   8  -3    3.25    0.71
   8   8  -3    1.73    0.59
  -8   8   3    1.08    1.08
   8   8  -3    1.83    0.44
   8   8  -3    1.51    0.41
   8   8  -3    1.84    0.43
   8   8  -3    1.72    0.38
   7  -8  -3    0.66    0.24
   7  -8  -3    0.36    0.38
   7  -8  -3    0.09    0.20
   7  -8  -3    0.41    0.31
  -7  -8   3   -1.18    1.10
   7  -8  -3    0.54    0.30
  -7  -8   3   -0.13    1.04
   7  -8  -3    0.16    0.19
  -7  -8   3   -0.36    1.00
   7   8  -3    0.58    0.39
  -7   8   3    1.16    1.73
   7   8  -3   -0.08    0.75
   7   8  -3   -0.51    0.50
   7   8  -3    0.17    0.24
   7   8  -3    0.24    0.27
  -7   8   3    0.61    1.35
   7   8  -3    0.32    0.34
   7   8  -3    0.58    0.37
   7   8  -3   -0.44    0.39
  -6  -8   3    1.18    0.92
   6  -8  -3    0.14    0.20
   6  -8  -3    0.22    0.22
   6  -8  -3    0.21    0.22
   6  -8  -3    0.52    0.22
   6  -8  -3    0.52    0.25
   6  -8  -3    0.54    0.49
  -6  -8   3    0.14    0.60
   6   8  -3    0.31    0.26
   6   8  -3    0.28    0.27
   6   8  -3    0.29    0.52
   6   8  -3    0.45    0.68
  -6   8   3    0.39    0.28
  -6   8   3    0.37    0.22
  -6   8   3   -0.16    1.48
  -6   8   3    1.62    1.28
   6   8  -3    0.33    0.24
   6   8  -3    0.35    0.26
   6   8  -3    0.44    0.37
   6   8  -3    0.34    0.48
   6   8  -3    0.04    0.25
   5  -8  -3   59.54    4.33
   5  -8  -3   60.67    4.18
   5  -8  -3   60.15    4.17
   5  -8  -3   58.84    4.18
  -5  -8   3   61.72    4.56
  -5  -8   3   66.66    4.42
  -5  -8   3   62.94    4.51
   5  -8  -3   59.56    4.28
   5  -8  -3   59.41    4.19
   5  -8  -3   57.05    4.15
   5   8  -3   64.70    4.23
   5   8  -3   62.02    4.19
   5   8  -3   65.83    4.21
  -5   8   3   51.94    4.76
   5   8  -3   65.96    4.28
   5   8  -3   64.86    4.21
   5   8  -3   68.71    4.39
   5   8  -3   60.87    4.26
   5   8  -3   61.41    4.23
  -5   8   3   62.35    4.48
  -5   8   3   59.94    4.18
  -5   8   3   56.72    4.15
   5   8  -3   63.77    4.25
  -5   8   3   59.50    4.82
   4  -8  -3    0.87    0.32
  -4  -8   3    0.37    0.68
   4  -8  -3    0.80    0.23
  -4  -8   3   -0.61    0.54
   4  -8  -3    0.70    0.31
   4  -8  -3    0.75    0.39
   4  -8  -3    0.83    0.22
   4  -8  -3    0.59    0.20
   4  -8  -3    0.86    0.24
  -4  -8   3    0.03    0.59
   4  -8  -3    0.52    0.21
   4   8  -3    1.08    0.28
  -4   8   3    0.82    0.33
   4   8  -3    0.56    0.27
   4   8  -3    0.69    0.52
   4   8  -3    0.71    0.31
  -4   8   3    0.54    0.26
  -4   8   3    0.04    1.17
   4   8  -3    0.90    0.26
  -4   8   3    0.60    0.21
   4   8  -3    0.97    0.32
   4   8  -3    0.70    0.51
   4   8  -3    0.75    0.29
  -4   8   3    1.09    0.66
   4   8  -3    0.93    0.52
   3  -8  -3   19.42    1.60
   3  -8  -3   22.65    1.67
  -3  -8   3   19.17    1.77
  -3  -8   3   21.15    1.77
   3  -8  -3   20.28    1.54
   3  -8  -3   20.93    1.53
  -3  -8   3   23.06    1.70
   3  -8  -3   20.73    1.55
   3  -8  -3   21.22    1.53
   3  -8  -3   20.98    1.67
  -3   8   3   23.31    1.91
   3   8  -3   23.75    1.60
   3   8  -3   19.67    1.59
  -3   8   3   22.00    1.55
   3   8  -3   20.79    1.63
   3   8  -3   17.45    1.85
  -3   8   3   23.20    1.63
   3   8  -3   21.65    1.53
   3   8  -3   23.34    1.57
  -2  -8   3   43.57    2.99
   2  -8  -3   38.29    3.04
  -2  -8   3   49.04    3.15
  -2  -8   3   43.24    3.13
   2  -8  -3   43.49    2.98
   2  -8  -3   44.92    3.00
   2  -8  -3   41.37    2.93
  -2  -8   3   41.17    3.01
   2  -8  -3   41.44    2.95
   2  -8  -3   44.45    3.07
  -2   8   3   42.86    2.97
  -2   8   3   44.51    3.26
  -2   8   3   41.74    2.93
  -2   8   3   38.62    2.98
   2   8  -3   41.99    2.95
   2   8  -3   38.74    3.26
   2   8  -3   45.70    2.97
   2   8  -3   46.81    3.01
   2   8  -3   42.74    3.02
   2   8  -3   44.57    3.05
   1  -8  -3    4.00    0.75
  -1  -8   3    3.54    0.49
   1  -8  -3    3.24    0.52
  -1  -8   3    4.12    0.64
   1  -8  -3    3.18    0.47
   1  -8  -3    3.00    0.45
  -1  -8   3    3.47    0.62
   1   8  -3    4.69    0.83
   1   8  -3    3.53    0.71
  -1   8   3    3.39    0.60
  -1   8   3    2.79    0.40
   1   8  -3    3.57    0.51
  -1   8   3    4.51    0.52
   1   8  -3    4.03    0.46
   1   8  -3    3.65    0.50
  -1   8   3    2.35    0.70
  -1   8   3    3.69    0.47
   1   8  -3    3.46    0.62
   0  -8   3    2.22    0.35
   0  -8  -3    1.65    0.43
   0  -8   3    2.01    0.36
   0  -8  -3    1.80    0.34
   0  -8   3    1.64    0.31
   0  -8  -3    1.00    0.46
   0  -8  -3    2.87    0.46
   0  -8  -3    2.14    0.38
   0   8   3    2.40    0.35
   0   8  -3    2.34    0.43
   0   8  -3    2.30    0.40
   0   8  -3    1.91    0.46
   0   8   3    1.44    0.40
   0   8  -3    1.98    0.34
   0   8   3    1.37    0.59
   0   8   3    1.85    0.34
   0   8  -3    2.36    0.68
   0   8   3    2.12    0.33
  -1  -8  -3    2.88    0.53
   1  -8   3    3.36    0.59
  -1  -8  -3    2.09    0.51
   1  -8   3    3.46    0.45
   1  -8   3    3.04    0.45
  -1  -8  -3    3.33    0.55
  -1  -8  -3    2.67    0.48
  -1  -8  -3    2.86    0.55
  -1   8  -3    2.85    0.51
  -1   8  -3    4.34    0.59
   1   8   3    3.88    0.50
   1   8   3    3.41    0.68
   1   8   3    3.15    0.47
   1   8   3    2.75    0.39
   1   8   3    3.92    0.51
  -1   8  -3    3.45    0.44
  -1   8  -3    2.73    0.51
  -1   8  -3    2.18    0.88
   2  -8   3    0.43    0.24
  -2  -8  -3   -0.36    0.59
   2  -8   3    0.05    0.21
   2  -8   3    0.88    0.41
  -2  -8  -3   -0.09    0.24
  -2  -8  -3   -0.06    0.46
  -2  -8  -3   -0.12    0.55
  -2   8  -3   -0.22    0.28
   2   8   3    1.27    0.49
  -2   8  -3   -0.39    0.78
  -2   8  -3    0.41    0.28
   2   8   3    0.10    0.30
   2   8   3    0.63    0.22
   2   8   3    0.07    0.41
  -2   8  -3    0.45    0.81
   2   8   3    0.15    0.18
   2   8   3    0.23    0.27
  -2   8  -3    0.17    0.24
  -3  -8  -3   18.03    1.68
   3  -8   3   15.22    1.27
   3  -8   3   16.63    1.35
   3  -8   3   18.29    1.31
  -3  -8  -3   17.25    1.73
  -3  -8  -3   16.44    1.33
  -3  -8  -3   17.92    1.51
   3  -8   3   16.83    1.35
  -3   8  -3   15.80    1.77
  -3   8  -3   17.64    1.33
   3   8   3   16.42    1.24
  -3   8  -3   14.83    1.81
   3   8   3   19.78    1.33
   3   8   3   17.80    1.36
   3   8   3   19.44    1.40
   3   8   3   16.33    1.28
   4  -8   3    5.68    0.69
  -4  -8  -3    4.83    0.61
  -4  -8  -3    5.14    0.79
   4  -8   3    5.12    0.66
   4  -8   3    5.76    0.70
  -4  -8  -3    4.92    0.87
   4  -8   3    5.37    0.70
  -4   8  -3    5.28    1.24
  -4   8  -3    5.06    0.64
   4   8   3    5.84    0.62
   4   8   3    4.77    0.89
   4   8   3    5.92    0.68
   4   8   3    4.67    0.65
  -5  -8  -3   14.97    1.19
   5  -8   3   15.09    1.24
  -5  -8  -3   14.64    1.34
   5  -8   3   15.50    1.23
   5  -8   3   16.14    1.21
  -5  -8  -3   17.09    1.61
   5   8   3   14.92    1.25
  -5   8  -3   12.26    2.14
   5   8   3   15.56    1.17
   5   8   3   14.14    1.19
   5   8   3   16.83    1.38
  -5   8  -3   15.49    1.22
  -6  -8  -3   16.25    1.32
   6  -8   3   14.10    1.22
   6  -8   3   16.85    1.28
  -6  -8  -3   13.51    1.48
   6  -8   3   16.39    1.26
   6   8   3   17.10    1.30
  -6   8  -3   17.56    1.25
   6   8   3   15.47    1.20
   6   8   3   15.54    1.24
  -7  -8  -3    5.17    0.76
   7  -8   3    5.53    0.60
   7  -8   3    5.69    0.56
  -7  -8  -3    4.68    0.62
   7  -8   3    4.72    0.71
   7   8   3    6.06    0.72
   7   8   3    4.97    0.60
  -7   8  -3    6.11    0.62
   7   8   3    5.68    0.56
  -7   8  -3    3.58    1.62
  -8  -8  -3   -0.08    0.42
   8  -8   3    0.44    0.24
   8  -8   3    0.25    0.25
   8   8   3    0.39    0.39
   8   8   3    0.39    0.23
   8   8   3    0.02    0.20
  -8   8  -3    0.22    0.60
   8   8   3    0.07    0.25
   9  -8   3    2.54    0.43
   9  -8   3    3.45    0.47
  -9  -8  -3    3.25    0.65
   9   8   3    3.16    0.37
   9   8   3    3.47    0.43
  -9   8  -3    3.16    0.54
   9   8   3    3.13    0.54
  10  -8   3    1.38    0.26
  10  -8   3    2.18    0.26
 -10  -8  -3    1.49    0.40
 -10   8  -3    2.06    0.41
  10   8   3    1.52    0.29
  10   8   3    1.16    0.32
  11  -9  -3    0.09    0.17
  11  -9  -3    0.27    0.20
  11  -9  -3   -0.21    0.20
  11  -9  -3    0.45    0.18
  11   9  -3    0.53    0.32
  11   9  -3   -0.21    0.28
  11   9  -3   -0.34    0.37
  11   9  -3    0.07    0.35
  11   9  -3    0.32    0.28
  10  -9  -3    0.35    0.30
  10  -9  -3    0.18    0.21
  10  -9  -3    0.57    0.23
  10  -9  -3   -0.07    0.27
  10   9  -3   -0.26    0.51
  10   9  -3    0.19    0.25
  10   9  -3    0.54    0.41
  10   9  -3    0.50    0.29
 -10   9   3   -0.01    0.26
  10   9  -3    0.28    0.29
   9  -9  -3    5.05    0.54
   9  -9  -3    6.24    0.71
   9  -9  -3    5.57    0.57
   9  -9  -3    6.21    0.63
   9   9  -3    4.76    0.69
   9   9  -3    4.79    0.61
   9   9  -3    6.10    0.60
   9   9  -3    6.58    0.79
  -9   9   3    5.51    0.80
   8  -9  -3    9.69    0.86
   8  -9  -3   11.84    0.93
   8  -9  -3   10.33    0.83
   8  -9  -3    9.05    0.83
   8   9  -3    8.35    0.96
   8   9  -3   11.33    0.97
   8   9  -3   11.39    0.91
   8   9  -3   11.34    1.02
   8   9  -3    9.55    0.93
   8   9  -3   10.01    0.90
   7  -9  -3    9.61    0.85
   7  -9  -3    9.58    0.85
   7  -9  -3   10.34    0.87
   7  -9  -3    8.90    0.84
   7  -9  -3   10.39    1.02
  -7  -9   3    8.39    1.23
   7  -9  -3   11.66    0.90
  -7   9   3    8.76    2.05
   7   9  -3   10.71    1.13
   7   9  -3   11.42    1.01
   7   9  -3   10.83    1.22
   7   9  -3   11.42    0.97
   7   9  -3   12.20    1.01
   7   9  -3   10.41    0.98
   7   9  -3    8.28    0.83
   7   9  -3    9.85    0.99
  -7   9   3   10.84    0.93
   6  -9  -3    5.57    0.61
   6  -9  -3    6.80    0.76
   6  -9  -3    5.81    0.71
  -6  -9   3    3.99    0.87
   6  -9  -3    6.97    0.70
   6  -9  -3    6.06    0.57
   6  -9  -3    5.58    0.60
   6   9  -3    6.62    0.80
   6   9  -3    7.30    0.77
   6   9  -3    6.31    0.76
  -6   9   3    6.61    0.60
   6   9  -3    5.57    1.07
  -6   9   3    6.52    1.39
   6   9  -3    4.79    0.89
   6   9  -3    6.45    0.66
   6   9  -3    6.11    0.77
   6   9  -3    5.91    0.63
  -6   9   3    5.65    0.63
   5  -9  -3    2.16    0.38
   5  -9  -3    1.70    0.30
   5  -9  -3    1.83    0.33
   5  -9  -3    1.28    0.27
   5  -9  -3    1.58    0.26
   5  -9  -3    2.23    0.58
  -5  -9   3    1.51    0.78
   5   9  -3    1.95    0.43
   5   9  -3    1.70    0.35
   5   9  -3    1.53    0.45
  -5   9   3    1.70    1.31
   5   9  -3    1.27    0.32
   5   9  -3    0.94    0.31
  -5   9   3    1.27    0.38
  -5   9   3    1.56    0.28
   5   9  -3    1.46    0.60
   5   9  -3    1.37    0.43
   5   9  -3    1.79    0.49
   4  -9  -3    0.39    0.20
   4  -9  -3    0.50    0.29
  -4  -9   3    0.69    0.72
   4  -9  -3    0.82    0.27
  -4  -9   3    0.52    0.31
   4  -9  -3    0.51    0.33
  -4  -9   3    1.52    0.49
   4  -9  -3    0.22    0.33
   4   9  -3    0.93    0.33
  -4   9   3    0.31    0.22
  -4   9   3    0.37    0.41
   4   9  -3    0.52    0.39
   4   9  -3    0.28    0.29
  -4   9   3    0.74    0.25
   4   9  -3    0.35    0.36
   4   9  -3    0.00    0.45
   4   9  -3    0.40    0.56
   3  -9  -3   30.84    2.16
   3  -9  -3   30.87    2.17
   3  -9  -3   29.32    2.11
  -3  -9   3   30.12    2.30
  -3  -9   3   29.33    2.19
   3  -9  -3   31.52    2.16
   3  -9  -3   30.07    2.28
   3  -9  -3   32.48    2.30
   3   9  -3   31.87    2.25
   3   9  -3   30.96    2.26
  -3   9   3   28.60    2.17
   3   9  -3   25.45    2.23
   3   9  -3   33.42    2.22
  -3   9   3   30.30    2.13
   3   9  -3   30.91    2.17
  -3   9   3   31.77    2.19
   2  -9  -3    0.44    0.25
  -2  -9   3    0.10    0.27
   2  -9  -3    0.30    0.22
   2  -9  -3    0.10    0.42
   2  -9  -3    0.39    0.34
   2  -9  -3    0.64    0.34
   2  -9  -3    0.42    0.19
  -2  -9   3    0.36    0.46
  -2   9   3    0.09    0.42
   2   9  -3    0.59    0.43
  -2   9   3    0.37    0.23
   2   9  -3    0.68    0.37
   2   9  -3   -0.10    0.22
   2   9  -3    0.33    0.32
  -2   9   3    0.55    0.25
   2   9  -3    0.19    0.28
   2   9  -3    0.31    0.84
   2   9  -3    0.13    0.30
  -2   9   3    0.83    0.56
   1  -9  -3    0.58    0.50
   1  -9  -3   -0.38    0.36
   1  -9  -3   -0.13    0.25
   1  -9  -3   -0.01    0.19
  -1  -9   3   -0.30    0.41
   1  -9  -3    0.15    0.20
   1  -9  -3    0.53    0.34
  -1  -9   3   -0.14    0.24
  -1   9   3    0.22    0.47
   1   9  -3   -0.46    0.35
  -1   9   3   -0.06    0.28
  -1   9   3    0.30    0.20
  -1   9   3    0.38    0.34
  -1   9   3    0.02    0.31
   1   9  -3   -0.28    0.83
   1   9  -3    0.62    0.39
   1   9  -3    0.18    0.29
   1   9  -3   -0.27    0.30
   0  -9  -3    1.62    0.45
   0  -9   3    1.30    0.32
   0  -9   3    1.20    0.36
   0  -9  -3    1.10    0.28
   0  -9  -3    1.67    0.45
   0  -9   3    1.21    0.28
   0  -9  -3    0.92    0.55
   0   9  -3    1.11    0.31
   0   9   3    1.22    0.27
   0   9  -3    0.70    0.45
   0   9  -3    1.17    0.33
   0   9   3    1.33    0.26
   0   9   3    1.60    0.31
   0   9  -3    1.60    0.37
   0   9   3    0.07    0.72
   0   9  -3    0.85    0.86
   0   9   3    1.81    0.45
  -1  -9  -3   18.38    1.38
  -1  -9  -3   18.38    1.42
   1  -9   3   17.61    1.41
   1  -9   3   17.68    1.37
  -1  -9  -3   18.19    1.54
   1  -9   3   18.97    1.41
  -1  -9  -3   20.31    1.63
  -1   9  -3   18.07    1.40
  -1   9  -3   20.38    1.48
   1   9   3   18.76    1.37
   1   9   3   18.94    1.38
  -1   9  -3   19.27    1.41
  -1   9  -3   19.48    1.41
   1   9   3   15.34    1.39
   1   9   3   16.86    1.38
  -1   9  -3   14.49    1.73
   2  -9   3    0.62    0.37
   2  -9   3    0.02    0.34
  -2  -9  -3   -0.22    0.49
   2  -9   3    0.00    0.21
  -2  -9  -3    0.32    0.38
  -2  -9  -3    0.24    0.66
  -2   9  -3    0.27    0.42
  -2   9  -3    0.31    0.37
   2   9   3    0.23    0.24
   2   9   3    0.25    0.23
   2   9   3    0.58    0.45
  -2   9  -3    0.25    0.43
   2   9   3    0.19    0.29
  -3  -9  -3    0.64    0.77
   3  -9   3    0.34    0.26
  -3  -9  -3   -0.41    0.25
  -3  -9  -3    0.02    0.38
   3  -9   3    0.22    0.32
   3   9   3    0.07    0.48
   3   9   3    0.54    0.27
  -3   9  -3    0.15    0.31
   3   9   3    0.26    0.31
  -3   9  -3    0.11    0.30
   3   9   3    0.39    0.24
   3   9   3    0.26    0.26
   4  -9   3    4.45    0.64
  -4  -9  -3    3.22    0.68
   4  -9   3    3.74    0.49
   4  -9   3    3.77    0.52
  -4  -9  -3    2.35    0.95
   4   9   3    4.35    0.51
  -4   9  -3    2.05    1.58
   4   9   3    3.72    0.50
  -4   9  -3    4.21    0.77
   4   9   3    2.95    0.62
   4   9   3    4.13    0.68
   5  -9   3   12.20    0.96
  -5  -9  -3   11.62    1.56
  -5  -9  -3    8.16    0.97
   5  -9   3    9.43    0.97
   5  -9   3   10.53    0.88
  -5   9  -3    9.99    1.03
   5   9   3   10.93    0.89
   5   9   3   10.37    1.17
   5   9   3    9.89    1.00
   5   9   3   10.04    0.86
   6  -9   3   -0.06    0.23
  -6  -9  -3    0.09    0.40
   6  -9   3    0.46    0.33
   6   9   3    0.46    0.39
   6   9   3   -0.44    0.39
  -6   9  -3    0.39    0.30
   6   9   3    0.27    0.24
  -7  -9  -3    0.49    0.55
   7  -9   3   -0.33    0.22
   7  -9   3    0.27    0.30
  -7   9  -3    0.13    0.27
   7   9   3   -0.04    0.26
  -7   9  -3   -0.59    0.41
   7   9   3   -0.22    0.39
   7   9   3   -0.07    0.21
   8  -9   3    5.35    0.50
   8  -9   3    5.51    0.54
  -8  -9  -3    5.31    0.66
   8   9   3    5.09    0.54
   8   9   3    5.58    0.65
  -8   9  -3    5.45    0.86
   8   9   3    5.31    0.50
  -9  -9  -3   12.16    1.04
   9  -9   3   12.47    0.90
   9  -9   3   11.29    0.89
  -9  -9  -3    9.98    0.90
  -9   9  -3   13.01    1.00
   9   9   3   12.92    0.91
  10 -10  -3    2.30    0.34
  10 -10  -3    1.70    0.32
 -10 -10   3    2.35    0.38
  10 -10  -3    1.93    0.33
  10 -10  -3    2.24    0.37
  10  10  -3    1.95    0.32
  10  10  -3    1.90    0.34
  10  10  -3    1.75    0.38
 -10  10   3    2.29    0.36
  10  10  -3    1.52    0.33
   9 -10  -3    1.43    0.27
   9 -10  -3    1.95    0.32
   9 -10  -3    1.50    0.29
   9 -10  -3    1.74    0.28
  -9  10   3    2.37    0.44
   9  10  -3    1.61    0.36
   9  10  -3    1.66    0.33
   9  10  -3    1.17    0.39
   9  10  -3    1.73    0.44
   8 -10  -3    5.28    0.52
   8 -10  -3    4.71    0.57
   8 -10  -3    4.20    0.49
   8 -10  -3    4.94    0.54
   8  10  -3    4.54    0.82
   8  10  -3    4.94    0.54
  -8  10   3    4.26    0.60
   8  10  -3    4.82    0.58
   8  10  -3    4.58    0.71
   8  10  -3    4.90    0.68
   7 -10  -3    2.57    0.42
   7 -10  -3    2.36    0.42
   7 -10  -3    1.56    0.35
   7 -10  -3    2.11    0.37
   7  10  -3    3.35    0.65
   7  10  -3    1.92    0.63
   7  10  -3    1.89    0.36
  -7  10   3    2.02    0.40
  -7  10   3    1.53    0.32
   7  10  -3    1.46    0.41
   7  10  -3    2.09    0.50
   7  10  -3    2.50    0.42
  -6 -10   3    4.48    0.68
   6 -10  -3    4.86    0.53
   6 -10  -3    3.89    0.78
   6 -10  -3    5.68    0.65
   6 -10  -3    4.33    0.53
   6 -10  -3    5.30    0.57
   6  10  -3    5.54    0.72
   6  10  -3    4.29    0.58
   6  10  -3    4.88    0.71
  -6  10   3    5.38    0.63
   6  10  -3    4.05    0.59
  -6  10   3    5.12    0.49
   6  10  -3    4.58    0.58
   6  10  -3    3.80    0.66
   6  10  -3    3.90    0.56
   5 -10  -3    4.01    0.61
   5 -10  -3    2.46    0.43
   5 -10  -3    3.34    0.59
   5 -10  -3    2.54    0.49
   5 -10  -3    2.46    0.44
  -5 -10   3    2.26    0.54
  -5  10   3    3.34    0.52
   5  10  -3    2.72    0.46
  -5  10   3    3.56    0.47
   5  10  -3    2.24    0.50
   5  10  -3    2.73    0.70
   5  10  -3    2.93    0.56
   5  10  -3    3.45    0.50
   5  10  -3    3.83    0.64
   4 -10  -3    5.88    0.81
   4 -10  -3    5.07    0.56
   4 -10  -3    3.40    0.47
   4 -10  -3    5.07    0.53
  -4 -10   3    4.37    0.66
   4 -10  -3    4.85    0.54
  -4  10   3    4.75    0.59
   4  10  -3    5.23    0.62
   4  10  -3    4.35    0.69
  -4  10   3    3.96    0.55
  -4  10   3    5.10    0.73
   4  10  -3    5.38    0.71
   4  10  -3    4.96    0.78
   4  10  -3    4.07    0.67
   3 -10  -3   14.31    1.15
   3 -10  -3   15.41    1.36
   3 -10  -3   13.23    1.09
   3 -10  -3   15.64    1.18
   3 -10  -3   14.97    1.14
  -3 -10   3   14.71    1.20
   3  10  -3   14.95    1.19
   3  10  -3   14.61    1.21
   3  10  -3   16.26    1.33
  -3  10   3   14.46    1.12
  -3  10   3   15.66    1.29
   3  10  -3   16.18    1.21
  -3  10   3   13.24    1.14
   3  10  -3   14.23    1.24
  -2 -10   3    1.36    0.42
   2 -10  -3    1.71    0.59
   2 -10  -3    2.72    0.48
   2 -10  -3    1.94    0.38
  -2  10   3    2.46    0.39
   2  10  -3    1.67    0.32
   2  10  -3    2.28    0.61
   2  10  -3    0.67    0.49
  -2  10   3    1.02    0.42
   2  10  -3    2.06    0.38
   2  10  -3    1.77    0.34
  -2  10   3    2.32    0.42
  -1 -10   3    4.19    0.56
   1 -10  -3    4.04    0.57
  -1 -10   3    3.94    0.69
   1 -10  -3    3.48    0.70
   1 -10  -3    4.50    0.63
  -1  10   3    3.71    0.61
  -1  10   3    3.14    0.47
   1  10  -3    4.59    0.55
   1  10  -3    3.48    0.58
  -1  10   3    4.65    0.79
   1  10  -3    4.07    0.68
  -1  10   3    4.07    0.61
   1  10  -3    4.93    0.74
  -1  10   3    4.44    0.57
   0 -10   3    1.49    0.35
   0 -10  -3    1.92    0.38
   0 -10  -3    1.97    0.49
   0 -10  -3    1.42    0.37
   0 -10   3    1.21    0.31
   0  10  -3    1.44    0.35
   0  10  -3    1.24    0.33
   0  10   3    1.28    0.35
   0  10  -3    0.66    0.54
   0  10  -3    1.64    0.50
   0  10   3    1.46    0.30
   0  10   3    1.86    0.54
   0  10   3    1.43    0.33
  -1 -10  -3    3.35    0.57
   1 -10   3    3.81    0.50
  -1 -10  -3    3.18    0.49
  -1 -10  -3    3.21    0.74
   1 -10   3    3.51    0.50
   1  10   3    3.27    0.47
  -1  10  -3    3.66    0.53
   1  10   3    3.30    0.55
  -1  10  -3    2.68    0.45
   1  10   3    3.58    0.57
  -1  10  -3    4.11    0.63
   1  10   3    3.36    0.61
   2 -10   3   16.61    1.34
  -2 -10  -3   16.58    1.36
   2 -10   3   18.03    1.38
  -2 -10  -3   17.46    1.33
  -2 -10  -3   19.41    1.65
   2  10   3   16.99    1.31
  -2  10  -3   19.87    1.38
  -2  10  -3   19.08    1.43
   2  10   3   17.33    1.45
  -2  10  -3   15.49    1.41
   2  10   3   15.89    1.29
   2  10   3   16.35    1.33
  -3 -10  -3    0.34    0.40
   3 -10   3    0.29    0.24
  -3 -10  -3    0.92    0.56
   3 -10   3    0.87    0.30
  -3 -10  -3    0.43    0.36
   3  10   3    0.73    0.26
  -3  10  -3    0.58    0.33
   3  10   3    0.58    0.27
  -3  10  -3   -0.02    0.30
   3  10   3    0.17    0.53
   3  10   3    0.85    0.29
   4 -10   3   29.96    2.05
  -4 -10  -3   28.01    2.04
  -4 -10  -3   30.15    2.25
   4 -10   3   28.36    2.04
  -4 -10  -3   26.10    2.05
  -4  10  -3   26.25    2.07
   4  10   3   29.01    2.07
   4  10   3   24.78    2.02
   4  10   3   31.82    2.04
  -5 -10  -3    7.06    0.85
  -5 -10  -3    6.59    0.84
   5 -10   3    4.91    0.58
   5 -10   3    7.50    0.70
   5  10   3    5.36    0.67
   5  10   3    5.47    0.58
  -5  10  -3    5.47    0.91
  -5  10  -3    5.47    0.77
   5  10   3    6.17    0.60
  -6 -10  -3    1.29    0.33
   6 -10   3    1.52    0.28
  -6 -10  -3    1.09    0.40
   6 -10   3    1.20    0.34
   6  10   3    1.51    0.31
   6  10   3    1.02    0.26
  -6  10  -3    0.20    0.42
  -6  10  -3    1.00    0.31
   7 -10   3    1.53    0.32
  -7 -10  -3    1.01    0.31
   7 -10   3    2.17    0.30
  -7 -10  -3    1.23    0.52
  -7  10  -3    0.78    0.41
   7  10   3    1.09    0.29
   7  10   3    1.25    0.33
  -7  10  -3    2.25    0.38
  -8 -10  -3    7.77    0.78
  -8 -10  -3    4.86    0.63
   8 -10   3    6.52    0.55
  -8  10  -3    6.58    0.65
   8  10   3    6.80    0.57
   8  10   3    6.78    0.53
   9 -11  -3    0.91    0.18
  -9 -11   3    0.13    0.27
   9 -11  -3    0.37    0.18
   9 -11  -3    0.46    0.20
   9  11  -3    0.76    0.28
   9  11  -3    0.37    0.24
   9  11  -3    0.58    0.34
  -9  11   3    0.42    0.25
   8 -11  -3   18.26    1.27
  -8 -11   3   18.16    1.32
   8 -11  -3   17.37    1.24
   8 -11  -3   18.05    1.24
   8  11  -3   15.09    1.40
   8  11  -3   18.02    1.31
  -8  11   3   16.24    1.27
   8  11  -3   15.61    1.26
   7 -11  -3    7.73    0.65
  -7 -11   3    7.42    0.77
   7 -11  -3    6.43    0.65
   7 -11  -3    8.97    0.67
   7  11  -3    7.08    0.78
   7  11  -3    8.04    0.70
   7  11  -3    6.90    0.65
   7  11  -3    7.36    0.98
  -7  11   3    8.25    0.83
  -6 -11   3    1.31    0.37
   6 -11  -3    2.63    0.39
   6 -11  -3    2.13    0.39
   6  11  -3    3.06    0.53
   6  11  -3    2.16    0.38
  -6  11   3    2.65    0.36
   6  11  -3    3.18    0.59
   6  11  -3    2.86    0.55
  -6  11   3    1.82    0.38
   6  11  -3    1.78    0.35
   6  11  -3    2.08    0.36
  -6  11   3    2.36    0.41
   5 -11  -3   10.21    0.93
   5 -11  -3   11.14    0.86
  -5 -11   3    9.40    0.92
   5  11  -3   10.47    0.94
   5  11  -3   11.29    1.00
  -5  11   3   11.24    0.96
  -5  11   3   11.05    0.85
   5  11  -3   10.61    0.89
   5  11  -3   10.18    0.99
  -5  11   3   10.49    1.06
   5  11  -3    9.09    1.03
   4 -11  -3   13.37    1.11
  -4 -11   3   12.92    1.22
   4 -11  -3   15.73    1.11
   4  11  -3   14.38    1.26
   4  11  -3   14.76    1.12
  -4  11   3   12.75    1.08
   4  11  -3   14.17    1.26
   4  11  -3   15.58    1.25
   4  11  -3   13.51    1.21
  -4  11   3   14.25    1.18
  -4  11   3   15.49    1.17
   3 -11  -3    0.05    0.25
   3 -11  -3    0.21    0.21
  -3 -11   3   -0.09    0.27
  -3 -11   3    0.10    0.30
   3 -11  -3    0.46    0.59
  -3  11   3   -0.33    0.36
   3  11  -3    0.12    0.45
   3  11  -3    0.36    0.32
  -3  11   3    0.19    0.28
   3  11  -3    0.27    0.29
   3  11  -3    0.13    0.26
  -3  11   3    0.10    0.50
  -3  11   3   -0.07    0.33
  -2 -11   3    7.22    0.85
   2 -11  -3    6.43    0.70
  -2 -11   3    8.45    0.74
   2 -11  -3    8.23    0.85
   2 -11  -3    8.02    0.69
  -2  11   3    6.39    0.71
   2  11  -3    7.23    0.68
   2  11  -3    7.84    0.83
   2  11  -3    6.69    0.87
  -2  11   3    6.00    0.75
  -2  11   3    8.98    0.91
   2  11  -3    7.42    0.73
   2  11  -3    7.66    0.80
  -2  11   3    7.30    0.91
   1 -11  -3    4.55    0.53
   1 -11  -3    3.75    0.66
  -1 -11   3    2.89    0.53
   1 -11  -3    3.94    0.68
  -1 -11   3    4.79    0.54
  -1  11   3    3.33    0.47
   1  11  -3    3.32    0.51
   1  11  -3    3.78    0.54
   1  11  -3    3.04    0.56
  -1  11   3    3.93    0.55
  -1  11   3    3.51    0.68
  -1  11   3    3.22    0.51
   1  11  -3    3.05    0.53
   0 -11   3   57.07    4.12
   0 -11  -3   58.86    4.21
   0 -11  -3   53.89    4.09
   0 -11  -3   63.95    4.12
   0 -11   3   63.98    4.14
   0  11  -3   58.24    4.18
   0  11  -3   64.01    4.19
   0  11   3   56.51    4.09
   0  11   3   62.96    4.17
   0  11   3   59.58    4.07
   0  11   3   60.61    4.13
   0  11  -3   64.71    4.13
   0  11  -3   57.17    4.11
   1 -11   3    4.91    0.69
  -1 -11  -3    5.65    0.65
   1 -11   3    6.04    0.63
  -1 -11  -3    7.06    0.77
  -1 -11  -3    5.27    0.99
   1  11   3    6.12    0.73
  -1  11  -3    7.28    0.83
   1  11   3    6.47    0.71
  -1  11  -3    5.28    0.69
   1  11   3    6.80    0.77
   1  11   3    7.56    0.72
  -1  11  -3    5.81    0.76
  -2 -11  -3   -0.15    0.29
   2 -11   3    0.14    0.31
  -2 -11  -3   -0.11    0.35
   2 -11   3    0.57    0.27
   2  11   3    0.14    0.37
   2  11   3    0.17    0.41
   2  11   3    0.01    0.27
   2  11   3    0.32    0.24
  -2  11  -3    0.37    0.32
  -2  11  -3    0.37    0.29
  -2  11  -3    0.18    0.27
  -3 -11  -3   21.02    1.46
   3 -11   3   21.25    1.48
  -3 -11  -3   17.83    1.46
   3 -11   3   17.68    1.44
   3  11   3   21.05    1.43
   3  11   3   18.79    1.44
   3  11   3   18.36    1.43
  -3  11  -3   20.69    1.48
   3  11   3   20.68    1.52
  -3  11  -3   19.18    1.46
  -4 -11  -3    0.21    0.37
   4 -11   3    0.17    0.20
  -4 -11  -3    0.36    0.32
   4 -11   3    0.19    0.25
  -4  11  -3    0.05    0.26
   4  11   3    0.73    0.56
   4  11   3    0.08    0.22
   5 -11   3    0.49    0.23
   5 -11   3    0.14    0.21
  -5 -11  -3    0.43    0.26
  -5 -11  -3    0.34    0.33
  -5  11  -3    0.58    0.27
   5  11   3    0.26    0.32
   5  11   3    0.50    0.22
   6 -11   3   27.64    2.13
  -6 -11  -3   34.12    2.15
  -6 -11  -3   29.07    2.16
   6  11   3   32.04    2.14
  -6  11  -3   34.28    2.15
   6  11   3   28.65    2.12
   7 -11   3    0.02    0.17
   7 -11   3   -0.04    0.17
  -7 -11  -3    0.32    0.28
   7  11   3    0.25    0.27
   7  11   3   -0.16    0.17
  -7  11  -3    0.20    0.20
   7 -12  -3    0.91    0.19
  -7 -12   3    0.88    0.26
  -7 -12   3    0.53    0.26
   7 -12  -3    0.83    0.22
   7  12  -3    0.53    0.35
  -7  12   3    1.23    0.37
  -6 -12   3    4.14    0.47
   6 -12  -3    3.53    0.45
  -6 -12   3    3.87    0.52
   6 -12  -3    4.36    0.44
  -6  12   3    4.74    0.47
   6  12  -3    4.72    0.50
   6  12  -3    3.30    0.47
  -6  12   3    4.65    0.50
  -6  12   3    4.20    0.52
   6  12  -3    3.85    0.46
   5 -12  -3    1.26    0.27
  -5 -12   3    0.53    0.27
  -5 -12   3    1.17    0.30
   5 -12  -3    0.76    0.30
  -5  12   3    0.71    0.29
   5  12  -3    0.46    0.29
   5  12  -3    1.55    0.45
  -5  12   3    0.92    0.25
   5  12  -3    0.47    0.29
  -5  12   3    1.34    0.42
  -4 -12   3    6.35    0.63
  -4 -12   3    6.69    0.66
   4 -12  -3    6.44    0.69
   4 -12  -3    6.54    0.62
  -4  12   3    7.18    0.68
  -4  12   3    6.67    0.64
  -4  12   3    5.37    0.60
   4  12  -3    7.09    0.70
   4  12  -3    5.65    0.64
   4  12  -3    7.12    0.63
   3 -12  -3   -0.01    0.28
  -3 -12   3    0.58    0.35
   3 -12  -3   -0.05    0.24
  -3 -12   3   -0.39    0.25
   3  12  -3    0.61    0.26
  -3  12   3    0.22    0.25
   3  12  -3    0.17    0.64
  -3  12   3    0.48    0.38
  -3  12   3   -0.09    0.41
   3  12  -3    0.15    0.28
  -3  12   3    0.31    0.31
   3  12  -3    0.20    0.32
   2 -12  -3   34.41    2.08
  -2 -12   3   30.52    2.13
   2 -12  -3   29.83    2.09
   2  12  -3   26.74    2.13
  -2  12   3   33.64    2.09
   2  12  -3   27.02    2.10
  -2  12   3   25.53    2.09
   2  12  -3   30.12    2.23
  -2  12   3   26.49    2.07
  -2  12   3   31.52    2.14
  -1 -12   3   15.91    1.36
   1 -12  -3   20.84    1.36
   1 -12  -3   18.95    1.42
  -1 -12   3   20.47    1.41
   1  12  -3   21.32    1.37
  -1  12   3   18.03    1.39
   1  12  -3   15.38    1.46
  -1  12   3   16.99    1.39
   1  12  -3   17.87    1.55
   1  12  -3   15.51    1.37
  -1  12   3   20.55    1.44
   0 -12   3    6.99    0.62
   0 -12  -3    6.65    0.74
   0 -12  -3    7.51    0.64
   0 -12   3    5.42    0.62
   0  12   3    6.40    0.86
   0  12  -3    6.56    0.65
   0  12  -3    7.13    0.78
   0  12   3    5.73    0.62
   0  12   3    5.08    0.74
   0  12  -3    5.60    0.68
   0  12   3    7.89    0.68
  -1 -12  -3    0.66    0.39
   1 -12   3    0.11    0.24
  -1 -12  -3    0.32    0.23
   1 -12   3    0.60    0.23
   1  12   3    0.21    0.23
   1  12   3   -0.04    0.29
   1  12   3    0.54    0.42
  -1  12  -3    0.78    0.41
  -1  12  -3    0.11    0.45
   1  12   3    0.33    0.26
  -1  12  -3    0.16    0.28
   2 -12   3    0.04    0.20
  -2 -12  -3    0.07    0.22
  -2 -12  -3    0.07    0.27
   2 -12   3   -0.05    0.31
  -2  12  -3    0.66    0.29
   2  12   3    0.28    0.25
   2  12   3    0.03    0.22
  -2  12  -3   -0.14    0.25
   2  12   3    0.02    0.36
  -2  12  -3    0.13    0.43
   2  12   3   -0.18    0.54
  -3 -12  -3    1.78    0.34
   3 -12   3    2.00    0.29
  -3 -12  -3    1.58    0.37
   3 -12   3    2.38    0.32
   3  12   3    1.74    0.30
   3  12   3    1.80    0.30
  -3  12  -3    2.43    0.43
  -3  12  -3    1.47    0.43
  -4 -12  -3    5.12    0.52
   4 -12   3    4.42    0.44
  -4 -12  -3    5.49    0.50
   4 -12   3    4.47    0.57
  -4  12  -3    4.59    0.51
   4  12   3    4.08    0.48
  -5 -12  -3   14.38    1.01
   5 -12   3   13.80    0.99
  -5  12  -3   13.92    1.01
   5  12   3   11.99    0.99
   5 -13  -3    0.39    0.21
   5 -13  -3   -0.11    0.26
  -5 -13   3    0.05    0.22
  -5  13   3    0.55    0.23
  -5  13   3    0.64    0.23
   5  13  -3    0.31    0.25
  -5  13   3    0.34    0.19
   5  13  -3    0.15    0.23
   5  13  -3    0.50    0.23
   4 -13  -3    9.96    0.73
   4 -13  -3    9.67    0.75
  -4 -13   3   10.40    0.78
  -4  13   3    9.33    0.75
   4  13  -3    9.52    0.77
   4  13  -3    8.35    0.79
  -4  13   3    8.65    0.78
  -4  13   3   10.20    0.75
   4  13  -3    8.94    0.74
  -3 -13   3   60.07    3.64
   3 -13  -3   47.35    3.60
   3 -13  -3   54.97    3.59
   3  13  -3   47.66    3.64
   3  13  -3   53.61    3.62
  -3  13   3   55.99    3.61
   2 -13  -3    0.88    0.26
  -2 -13   3    0.37    0.23
   2 -13  -3    0.34    0.27
   2  13  -3    0.70    0.33
  -2  13   3    0.41    0.27
   2  13  -3    0.87    0.29
  -2  13   3    0.62    0.25
   1 -13  -3    5.42    0.47
   1 -13  -3    4.26    0.49
  -1 -13   3    4.61    0.50
  -1  13   3    4.76    0.53
  -1  13   3    4.18    0.49
   1  13  -3    5.17    0.67
   1  13  -3    4.06    0.52
   0 -13   3   -0.16    0.28
   0 -13  -3    0.39    0.20
   0 -13  -3    0.05    0.25
   0  13  -3    0.02    0.29
   0  13  -3    0.20    0.23
   0  13   3    0.24    0.24
   0  13  -3    0.76    0.28
   0  13   3   -0.08    0.27
  -1 -13  -3    2.28    0.39
   1 -13   3    3.17    0.40
  -1 -13  -3    2.94    0.36
  -1  13  -3    2.60    0.38
  -1  13  -3    2.40    0.40
   1  13   3    2.83    0.34
  -1  13  -3    2.86    0.44
   1  13   3    2.33    0.38
   1  13   3    2.50    0.40
   2 -13   3    4.56    0.45
  -2 -13  -3    3.58    0.45
  -2  13  -3    4.81    0.56
  -2  13  -3    3.66    0.45
  -2  13  -3    4.08    0.40
   2  13   3    3.16    0.41
   2  13   3    4.45    0.42
  -3 -13  -3    1.39    0.37
   3 -13   3    2.19    0.33
   3  13   3    1.69    0.29
  -3  13  -3    2.27    0.35
   3  13   3    1.21    0.29
  15   0  -4    0.98    0.23
  15   0  -4    0.67    0.19
  15   0  -4    0.70    0.22
  14   0  -4   44.63    3.01
  14   0  -4   44.89    3.01
  14   0  -4   42.83    3.01
  13   0  -4   16.50    1.31
  13   0  -4   15.79    1.21
[truncated: 4,626,282 more chars]
